# Supplementary material for: ﻿Integrative taxonomy of the leaf-beetle genus Gonioctena Chevrolat, 1836 in Taiwan (Coleoptera, Chrysomelidae, Chrysomelinae, Gonioctenini) reveals new synonymies and one new species
Source: Zookeys. 2022 Sep 5;1120:1–46. doi: 10.3897/zookeys.1120.87526 (PMC9848659; doi:10.3897/zookeys.1120.87526)
Supplement: XML Treatment for Gonioctena (Asiphytodecta) subgeminata [file zookeys.1120.87526-treatment1.xml]

<!DOCTYPE tp:taxon-treatment
  PUBLIC "-//TaxonX//DTD Taxonomic Treatment Publishing DTD v0 20100105//EN" "tax-treatment-NSO.dtd">
<tp:taxon-treatment xmlns:tp="http://www.plazi.org/taxpub"><tp:treatment-meta><kwd-group><label>Taxon classification</label><kwd>
                <named-content content-type="kingdom">Animalia</named-content>
              </kwd><kwd>
                <named-content content-type="order">Coleoptera</named-content>
              </kwd><kwd>
                <named-content content-type="family">Chrysomelidae</named-content>
              </kwd></kwd-group><mixed-citation publication-type="journal"><person-group><name><surname>Lee</surname><given-names>Chi-Feng</given-names></name><name><surname>Hsieh</surname><given-names>Chia-Hung</given-names></name></person-group><article-title>﻿Integrative taxonomy of the leaf-beetle genus <italic><tp:taxon-name><tp:taxon-name-part taxon-name-part-type="genus" reg="Gonioctena">Gonioctena</tp:taxon-name-part></tp:taxon-name></italic> Chevrolat, 1836 in Taiwan (<tp:taxon-name><tp:taxon-name-part taxon-name-part-type="order">Coleoptera</tp:taxon-name-part></tp:taxon-name>, <tp:taxon-name><tp:taxon-name-part taxon-name-part-type="family">Chrysomelidae</tp:taxon-name-part></tp:taxon-name>, <tp:taxon-name><tp:taxon-name-part taxon-name-part-type="subfamily">Chrysomelinae</tp:taxon-name-part></tp:taxon-name>, <tp:taxon-name><tp:taxon-name-part taxon-name-part-type="tribe">Gonioctenini</tp:taxon-name-part></tp:taxon-name>) reveals new synonymies and one new species</article-title><source>Zookeys</source><day>05</day><month>09</month><year>2022</year><volume>1120</volume><fpage>1</fpage><lpage>46</lpage><pub-id pub-id-type="doi">10.3897/zookeys.1120.87526</pub-id></mixed-citation></tp:treatment-meta><tp:nomenclature><label>﻿</label><tp:taxon-name><object-id xmlns:xlink="http://www.w3.org/1999/xlink" content-type="arpha" xlink:type="simple">5C1DEB19-7D45-5BAB-9CE8-CF89033551FC</object-id><tp:taxon-name-part taxon-name-part-type="genus" reg="Gonioctena">Gonioctena</tp:taxon-name-part> (<tp:taxon-name-part taxon-name-part-type="subgenus" reg="Asiphytodecta">Asiphytodecta</tp:taxon-name-part>) <tp:taxon-name-part taxon-name-part-type="species" reg="subgeminata">subgeminata</tp:taxon-name-part></tp:taxon-name><tp:taxon-authority>(Chen, 1934)</tp:taxon-authority><xref ref-type="fig" rid="F2">Figs 2A–C</xref><xref ref-type="fig" rid="F3">, 3</xref><xref ref-type="fig" rid="F4">, 4</xref><tp:nomenclature-citation-list><tp:nomenclature-citation><tp:taxon-name>
                  <tp:taxon-name-part taxon-name-part-type="genus" reg="Phytodecta">Phytodecta</tp:taxon-name-part>
                  <tp:taxon-name-part taxon-name-part-type="species" reg="subgeminatus">subgeminatus</tp:taxon-name-part>
                </tp:taxon-name><comment>Chen, 1934: 75 (China: Guandong, Guanzhou).</comment></tp:nomenclature-citation><tp:nomenclature-citation><tp:taxon-name><tp:taxon-name-part taxon-name-part-type="genus" reg="Phytodecta">Phytodecta</tp:taxon-name-part> (<tp:taxon-name-part taxon-name-part-type="subgenus" reg="Asiphytodecta">Asiphytodecta</tp:taxon-name-part>) <tp:taxon-name-part taxon-name-part-type="species" reg="subgeminatus">subgeminatus</tp:taxon-name-part></tp:taxon-name><comment>: <xref ref-type="bibr" rid="B7">Chen 1935</xref>: 131 (catalogue); <xref ref-type="bibr" rid="B8">Chen 1936</xref>: 88 (catalogue); <xref ref-type="bibr" rid="B17">Chûjô 1958</xref>: 67 (Taiwan).</comment></tp:nomenclature-citation><tp:nomenclature-citation><tp:taxon-name>
                  <tp:taxon-name-part taxon-name-part-type="genus" reg="Asiphytodecta">Asiphytodecta</tp:taxon-name-part>
                  <tp:taxon-name-part taxon-name-part-type="species" reg="subgeminatus">subgeminatus</tp:taxon-name-part>
                </tp:taxon-name><comment>: <xref ref-type="bibr" rid="B9">Chen and Young 1941</xref>: 208 (key).</comment></tp:nomenclature-citation><tp:nomenclature-citation><tp:taxon-name><tp:taxon-name-part taxon-name-part-type="genus" reg="Gonioctena">Gonioctena</tp:taxon-name-part> (<tp:taxon-name-part taxon-name-part-type="subgenus" reg="Asiphytodecta">Asiphytodecta</tp:taxon-name-part>) <tp:taxon-name-part taxon-name-part-type="species" reg="subgeminata">subgeminata</tp:taxon-name-part></tp:taxon-name><comment>: <xref ref-type="bibr" rid="B26">Gressitt and Kimoto 1963</xref>: 365 (China: Guandong); <xref ref-type="bibr" rid="B45">Kippenberg 2010</xref>: 432 (catalogue); <xref ref-type="bibr" rid="B66">Yang et al. 2015</xref>: 54 (China: Hunan, Zhejiang); <xref ref-type="bibr" rid="B12">Cho 2021</xref> (China: Anhui, Jiangxi, Sichuan).</comment></tp:nomenclature-citation><tp:nomenclature-citation><tp:taxon-name><tp:taxon-name-part taxon-name-part-type="genus" reg="Gonioctena">Gonioctena</tp:taxon-name-part> (<tp:taxon-name-part taxon-name-part-type="subgenus" reg="Asiphytodecta">Asiphytodecta</tp:taxon-name-part>) <tp:taxon-name-part taxon-name-part-type="species" reg="subgeminatus">subgeminatus</tp:taxon-name-part></tp:taxon-name><comment>: <xref ref-type="bibr" rid="B43">Kimoto and Chu 1996</xref>: 52 (catalogue); <xref ref-type="bibr" rid="B44">Kimoto and Takizawa 1997</xref>: 369 (catalogue).</comment></tp:nomenclature-citation><tp:nomenclature-citation><tp:taxon-name>
                  <tp:taxon-name-part taxon-name-part-type="genus" reg="Gonioctena">Gonioctena</tp:taxon-name-part>
                  <tp:taxon-name-part taxon-name-part-type="species" reg="subgeminata">subgeminata</tp:taxon-name-part>
                </tp:taxon-name><comment>: <xref ref-type="bibr" rid="B60">Takizawa et al. 1995</xref>: 7 (additional records in Taiwan)</comment></tp:nomenclature-citation></tp:nomenclature-citation-list></tp:nomenclature><tp:treatment-sec sec-type="Types" id="SECID0EA4AE"><title>Types.</title><p>Two syntypes should be deposited at the <named-content xmlns:xlink="http://www.w3.org/1999/xlink" content-type="dwc:institutional_code" xlink:title="Museum für Naturkunde, Leibniz-Institut für Evolutions- und Biodiversitätsforschung an der Humboldt-Universität zu Berlin, Berlin, Germany" xlink:href="http://grbio.org/institution/museum-f%C3%BCr-naturkunde-2" xlink:type="simple">MNHUB</named-content> but appear to be lost (<xref ref-type="bibr" rid="B12">Cho 2021</xref>).</p></tp:treatment-sec><tp:treatment-sec sec-type="material" id="SECID0ES4AE"><title>Other material (n = 60).</title><p><bold>China</bold>. Fujian: 1♂ (<named-content xmlns:xlink="http://www.w3.org/1999/xlink" content-type="dwc:institutional_code" xlink:title="Taiwan Agricultural Research Institute, Taichung, Taiwan" xlink:href="http://grbio.org/institution/taiwan-agricultural-research-institute" xlink:type="simple">TARI</named-content>), 建陽 (Jianyang), 黃坑 (Huangkeng), 場头 (Changtou), 700–950m, 23.VI.1960, leg. 姜勝巧 (S.-Q. Jiang); 1♀ (<named-content xmlns:xlink="http://www.w3.org/1999/xlink" content-type="dwc:institutional_code" xlink:title="Taiwan Agricultural Research Institute, Taichung, Taiwan" xlink:href="http://grbio.org/institution/taiwan-agricultural-research-institute" xlink:type="simple">TARI</named-content>), 建陽 (Jianyang), 黃坑 (Huangkeng), 桂林 (Guiling), 290m, 21.VI.1960, leg. 姜勝巧 (S.-Q. Jiang); <bold>Taiwan</bold>. Nantou: 1♀ (<named-content xmlns:xlink="http://www.w3.org/1999/xlink" content-type="dwc:institutional_code" xlink:title="Taiwan Agricultural Research Institute, Taichung, Taiwan" xlink:href="http://grbio.org/institution/taiwan-agricultural-research-institute" xlink:type="simple">TARI</named-content>), Baibara (= Meiyuan, 眉原), 24.III.1943, leg. A. Aoki; 1♂ (<named-content xmlns:xlink="http://www.w3.org/1999/xlink" content-type="dwc:institutional_code" xlink:title="Taiwan Agricultural Research Institute, Taichung, Taiwan" xlink:href="http://grbio.org/institution/taiwan-agricultural-research-institute" xlink:type="simple">TARI</named-content>), Horisha (= Puli, 埔里), 10.V.1913, leg. M. Maki; 1♂ (<named-content xmlns:xlink="http://www.w3.org/1999/xlink" content-type="dwc:institutional_code" xlink:title="Taiwan Agricultural Research Institute, Taichung, Taiwan" xlink:href="http://grbio.org/institution/taiwan-agricultural-research-institute" xlink:type="simple">TARI</named-content>), same locality, 10.IV.1919, leg. H. Kawamura (collector was not present on the card); 1♂ (<named-content xmlns:xlink="http://www.w3.org/1999/xlink" content-type="dwc:institutional_code" xlink:title="Taiwan Agricultural Research Institute, Taichung, Taiwan" xlink:href="http://grbio.org/institution/taiwan-agricultural-research-institute" xlink:type="simple">TARI</named-content>), Wanfengtsun (萬豐村), 2.IV.2008, leg. W.-T. Liu; 1♂ (<named-content xmlns:xlink="http://www.w3.org/1999/xlink" content-type="dwc:institutional_code" xlink:title="Taiwan Agricultural Research Institute, Taichung, Taiwan" xlink:href="http://grbio.org/institution/taiwan-agricultural-research-institute" xlink:type="simple">TARI</named-content>), same but with “18.IV.2011”; Pingtung: 1♂ (<named-content xmlns:xlink="http://www.w3.org/1999/xlink" content-type="dwc:institutional_code" xlink:title="Taiwan Agricultural Research Institute, Taichung, Taiwan" xlink:href="http://grbio.org/institution/taiwan-agricultural-research-institute" xlink:type="simple">TARI</named-content>), Shinsuiyei (= Chinshuiying, 浸水營), 17.III.1926, leg. S. Issiki; 1♀ (<named-content xmlns:xlink="http://www.w3.org/1999/xlink" content-type="dwc:institutional_code" xlink:title="Taiwan Agricultural Research Institute, Taichung, Taiwan" xlink:href="http://grbio.org/institution/taiwan-agricultural-research-institute" xlink:type="simple">TARI</named-content>), Tahanshan (大漢山), 5.IV.2009, leg. C.-F. Lee; 2♂, 1♀ (<named-content xmlns:xlink="http://www.w3.org/1999/xlink" content-type="dwc:institutional_code" xlink:title="Taiwan Agricultural Research Institute, Taichung, Taiwan" xlink:href="http://grbio.org/institution/taiwan-agricultural-research-institute" xlink:type="simple">TARI</named-content>), same but with “26.III.2013”; 12♂, 2♀ (<named-content xmlns:xlink="http://www.w3.org/1999/xlink" content-type="dwc:institutional_code" xlink:title="Taiwan Agricultural Research Institute, Taichung, Taiwan" xlink:href="http://grbio.org/institution/taiwan-agricultural-research-institute" xlink:type="simple">TARI</named-content>), same but with “18.IV.2018”; 3♂, 1♀ (<named-content xmlns:xlink="http://www.w3.org/1999/xlink" content-type="dwc:institutional_code" xlink:title="Taiwan Agricultural Research Institute, Taichung, Taiwan" xlink:href="http://grbio.org/institution/taiwan-agricultural-research-institute" xlink:type="simple">TARI</named-content>), same locality, 3.IV.2012, leg. Y.-T. Chung; 6♂, 2♀ (<named-content xmlns:xlink="http://www.w3.org/1999/xlink" content-type="dwc:institutional_code" xlink:title="Taiwan Agricultural Research Institute, Taichung, Taiwan" xlink:href="http://grbio.org/institution/taiwan-agricultural-research-institute" xlink:type="simple">TARI</named-content>), same but with “16.IV.2013”; 1♂, 1♀ (<named-content xmlns:xlink="http://www.w3.org/1999/xlink" content-type="dwc:institutional_code" xlink:title="Taiwan Agricultural Research Institute, Taichung, Taiwan" xlink:href="http://grbio.org/institution/taiwan-agricultural-research-institute" xlink:type="simple">TARI</named-content>), same but with “10.V.2013”; 2♂ (<named-content xmlns:xlink="http://www.w3.org/1999/xlink" content-type="dwc:institutional_code" xlink:title="Taiwan Agricultural Research Institute, Taichung, Taiwan" xlink:href="http://grbio.org/institution/taiwan-agricultural-research-institute" xlink:type="simple">TARI</named-content>), same but with “28.III.2016”; 2♂ (<named-content xmlns:xlink="http://www.w3.org/1999/xlink" content-type="dwc:institutional_code" xlink:title="Taiwan Agricultural Research Institute, Taichung, Taiwan" xlink:href="http://grbio.org/institution/taiwan-agricultural-research-institute" xlink:type="simple">TARI</named-content>), same but with “10.IV.2017”; 3♂ (<named-content xmlns:xlink="http://www.w3.org/1999/xlink" content-type="dwc:institutional_code" xlink:title="Taiwan Agricultural Research Institute, Taichung, Taiwan" xlink:href="http://grbio.org/institution/taiwan-agricultural-research-institute" xlink:type="simple">TARI</named-content>), same but with “17.IV.2017”; 1♂ (<named-content xmlns:xlink="http://www.w3.org/1999/xlink" content-type="dwc:institutional_code" xlink:title="Taiwan Agricultural Research Institute, Taichung, Taiwan" xlink:href="http://grbio.org/institution/taiwan-agricultural-research-institute" xlink:type="simple">TARI</named-content>), same but with “5.IV.2018”; 2♂ (<named-content xmlns:xlink="http://www.w3.org/1999/xlink" content-type="dwc:institutional_code" xlink:title="Taiwan Agricultural Research Institute, Taichung, Taiwan" xlink:href="http://grbio.org/institution/taiwan-agricultural-research-institute" xlink:type="simple">TARI</named-content>), same but with “9.IV.2018”; 1♂ (<named-content xmlns:xlink="http://www.w3.org/1999/xlink" content-type="dwc:institutional_code" xlink:title="Taiwan Agricultural Research Institute, Taichung, Taiwan" xlink:href="http://grbio.org/institution/taiwan-agricultural-research-institute" xlink:type="simple">TARI</named-content>), same but with “23.IV.2018”; 2♂ (<named-content xmlns:xlink="http://www.w3.org/1999/xlink" content-type="dwc:institutional_code" xlink:title="Taiwan Agricultural Research Institute, Taichung, Taiwan" xlink:href="http://grbio.org/institution/taiwan-agricultural-research-institute" xlink:type="simple">TARI</named-content>), same but with “27.IV.2020”; 1♂ (<named-content xmlns:xlink="http://www.w3.org/1999/xlink" content-type="dwc:institutional_code" xlink:title="Taiwan Agricultural Research Institute, Taichung, Taiwan" xlink:href="http://grbio.org/institution/taiwan-agricultural-research-institute" xlink:type="simple">TARI</named-content>), same but with“20.III.2021”; 1♂ (<named-content xmlns:xlink="http://www.w3.org/1999/xlink" content-type="dwc:institutional_code" xlink:title="Taiwan Agricultural Research Institute, Taichung, Taiwan" xlink:href="http://grbio.org/institution/taiwan-agricultural-research-institute" xlink:type="simple">TARI</named-content>), same but with “10.IV.2021”; 2♂ (<named-content xmlns:xlink="http://www.w3.org/1999/xlink" content-type="dwc:institutional_code" xlink:title="Taiwan Agricultural Research Institute, Taichung, Taiwan" xlink:href="http://grbio.org/institution/taiwan-agricultural-research-institute" xlink:type="simple">TARI</named-content>), same but with “15.IV.2021”; 2♂, 1♀ (<named-content xmlns:xlink="http://www.w3.org/1999/xlink" content-type="dwc:institutional_code" xlink:title="Taiwan Agricultural Research Institute, Taichung, Taiwan" xlink:href="http://grbio.org/institution/taiwan-agricultural-research-institute" xlink:type="simple">TARI</named-content>), same locality, 29.IV.2014, leg. J.-C. Chen.</p></tp:treatment-sec><tp:treatment-sec sec-type="redescription" id="SECID0EFEAG"><title>Redescription.</title><p><bold>Adult</bold> Length 5.2–6.3 mm, width 3.8–4.6 mm. Body color (Fig. <xref ref-type="fig" rid="F2">2A–C</xref>) yellowish brown, antennomeres VII–XI black, elytra with eleven black spots: three large spots along suture, anterior spot at basal 1/3, median at apical 1/3, the other at apices; one pair of large spots near base between suture and humeral calli; two pairs of spots at basal 1/3, large spot near lateral margin, small spot between large spot and one on suture; one pair of large spots at apical 1/3 near lateral margins. Antennae (Fig. <xref ref-type="fig" rid="F3">3A</xref>) with antennomere III–V slender, VI slightly swollen, VII–X strongly swollen, XI elongate oval, length ratios of antennomeres I–XI 1.0: 0.5: 0.5: 0.4: 0.3: 0.4: 0.5: 0.5: 0.5: 0.6: 0.9, length to width ratios of antennomeres I–XI 2.1: 1.3: 2.0: 1.7: 1.2: 1.0: 1.1: 1.1: 1.0: 1.0: 1.8. Pronotum 2.4× wider than long; lateral margins widest at base, convergent and strongly narrowed anteriorly; anterior angles strongly produced; anterior and lateral margins bordered, lateral margins barely visible in dorsal view; trichobothria absent on both anterior and posterior angles; disc covered with sparse, tiny punctures, both sides covered with much larger, denser punctures. Scutellum distinctly wider than long, narrowed posteriorly. Elytra 1.1× longer than wide; lateral margins slightly wider posteriorly, widest near middle; humeral calli well developed; disc covered with irregular punctures arranged in single rows; interspaces covered with fine, sparse punctures. Hind wing well developed. Aedeagus (Fig. <xref ref-type="fig" rid="F3">3B, C</xref>) with apical process widely rounded in dorsal view, lateral margins moderately narrowed in apical 1/4, with dense setae along lateral margins from near apex to apical 1/3; moderately curved in lateral view; endophallic sclerite extremely elongate, medially wider, basally membranous. Gonocoxae (Fig. <xref ref-type="fig" rid="F3">3D</xref>) slender, but apices wider and angular, disc with dense long setae. Ventrite VIII (Fig. <xref ref-type="fig" rid="F3">3E</xref>) transverse, with several short setae along outer margin. Receptacle of spermatheca (Fig. <xref ref-type="fig" rid="F3">3F</xref>) slightly swollen, not separated from pump; pump short and curved; sclerotized proximal spermathecal duct moderately long.</p><fig id="F2" position="float" orientation="portrait"><object-id xmlns:xlink="http://www.w3.org/1999/xlink" content-type="doi" xlink:type="simple">10.3897/zookeys.1120.87526.figure2</object-id><object-id xmlns:xlink="http://www.w3.org/1999/xlink" content-type="arpha" xlink:type="simple">9CB3FA55-BCB7-5502-B651-359A0ADC9BD6</object-id><label>Figure 2.</label><caption><p>Habitus of <tp:taxon-name><tp:taxon-name-part taxon-name-part-type="genus" reg="Gonioctena">Gonioctena</tp:taxon-name-part> (<tp:taxon-name-part taxon-name-part-type="subgenus" reg="Asiphytodecta">Asiphytodecta</tp:taxon-name-part>) <tp:taxon-name-part taxon-name-part-type="species" reg="subgeminata">subgeminata</tp:taxon-name-part></tp:taxon-name> (Chen) and <italic><tp:taxon-name><tp:taxon-name-part taxon-name-part-type="genus" reg="Gonioctena">G.</tp:taxon-name-part></tp:taxon-name></italic> (<italic><tp:taxon-name><tp:taxon-name-part taxon-name-part-type="genus" reg="Gonioctena"/><tp:taxon-name-part taxon-name-part-type="subgenus" reg="Asiphytodecta">A.</tp:taxon-name-part></tp:taxon-name></italic>) <italic><tp:taxon-name><tp:taxon-name-part taxon-name-part-type="genus" reg="Gonioctena"/><tp:taxon-name-part taxon-name-part-type="species" reg="tredecimmaculata">tredecimmaculata</tp:taxon-name-part></tp:taxon-name></italic> (Jacoby). <bold>A</bold><tp:taxon-name><tp:taxon-name-part taxon-name-part-type="genus" reg="Gonioctena">G.</tp:taxon-name-part> (<tp:taxon-name-part taxon-name-part-type="subgenus" reg="Asiphytodecta">A.</tp:taxon-name-part>) <tp:taxon-name-part taxon-name-part-type="species" reg="subgeminata">subgeminata</tp:taxon-name-part></tp:taxon-name>, dorsal view <bold>B</bold> ditto, ventral view <bold>C</bold> ditto, lateral view <bold>D</bold><tp:taxon-name><tp:taxon-name-part taxon-name-part-type="genus" reg="Gonioctena">G.</tp:taxon-name-part> (<tp:taxon-name-part taxon-name-part-type="subgenus" reg="Asiphytodecta">A.</tp:taxon-name-part>) <tp:taxon-name-part taxon-name-part-type="species" reg="tredecimmaculata">tredecimmaculata</tp:taxon-name-part></tp:taxon-name>, dorsal view <bold>E</bold> ditto, ventral view <bold>F</bold> ditto, lateral view.</p></caption><graphic xmlns:xlink="http://www.w3.org/1999/xlink" xlink:href="zookeys-1120-001_article-87526__-g002.jpg" position="float" orientation="portrait" xlink:type="simple" id="oo_738721.jpg"><uri content-type="original_file" xlink:type="simple">https://binary.pensoft.net/fig/738721</uri></graphic></fig><fig id="F3" position="float" orientation="portrait"><object-id xmlns:xlink="http://www.w3.org/1999/xlink" content-type="doi" xlink:type="simple">10.3897/zookeys.1120.87526.figure3</object-id><object-id xmlns:xlink="http://www.w3.org/1999/xlink" content-type="arpha" xlink:type="simple">FA9C60E9-3180-511A-BCAC-39DBE270E50A</object-id><label>Figure 3.</label><caption><p>Diagnostic characters of <tp:taxon-name><tp:taxon-name-part taxon-name-part-type="genus" reg="Gonioctena">Gonioctena</tp:taxon-name-part> (<tp:taxon-name-part taxon-name-part-type="subgenus" reg="Asiphytodecta">Asiphytodecta</tp:taxon-name-part>) <tp:taxon-name-part taxon-name-part-type="species" reg="subgeminata">subgeminata</tp:taxon-name-part></tp:taxon-name> (Chen) <bold>A</bold> antenna <bold>B</bold> aedeagus, dorsal view <bold>C</bold> aedeagus, lateral view <bold>D</bold> gonocoxae <bold>E</bold> abdominal ventrite VIII <bold>F</bold> spermatheca.</p></caption><graphic xmlns:xlink="http://www.w3.org/1999/xlink" xlink:href="zookeys-1120-001_article-87526__-g003.jpg" position="float" orientation="portrait" xlink:type="simple" id="oo_738722.jpg"><uri content-type="original_file" xlink:type="simple">https://binary.pensoft.net/fig/738722</uri></graphic></fig></tp:treatment-sec><tp:treatment-sec sec-type="diagnosis" id="SECID0EKJAG"><title>Diagnosis.</title><p>Adults of <tp:taxon-name><tp:taxon-name-part taxon-name-part-type="genus" reg="Gonioctena">Gonioctena</tp:taxon-name-part> (<tp:taxon-name-part taxon-name-part-type="subgenus" reg="Asiphytodecta">Asiphytodecta</tp:taxon-name-part>) <tp:taxon-name-part taxon-name-part-type="species" reg="subgeminata">subgeminata</tp:taxon-name-part></tp:taxon-name> are easily distinguished from those of other consubgeneric species, <tp:taxon-name><tp:taxon-name-part taxon-name-part-type="genus" reg="Gonioctena">G.</tp:taxon-name-part> (<tp:taxon-name-part taxon-name-part-type="subgenus" reg="Asiphytodecta">A.</tp:taxon-name-part>) <tp:taxon-name-part taxon-name-part-type="species" reg="tredecimmaculata">tredecimmaculata</tp:taxon-name-part></tp:taxon-name>, by the following combination of the characters: lacking black spots on the pronotum (Fig. <xref ref-type="fig" rid="F2">2A</xref>) (with three black spots on the pronotum in <tp:taxon-name><tp:taxon-name-part taxon-name-part-type="genus" reg="Gonioctena">G.</tp:taxon-name-part> (<tp:taxon-name-part taxon-name-part-type="subgenus" reg="Asiphytodecta">A.</tp:taxon-name-part>) <tp:taxon-name-part taxon-name-part-type="species" reg="tredecimmaculata">tredecimmaculata</tp:taxon-name-part></tp:taxon-name> (Fig. <xref ref-type="fig" rid="F2">2D</xref>)), yellowish brown scutellum (Fig. <xref ref-type="fig" rid="F2">2A</xref>) (black scutellum in <tp:taxon-name><tp:taxon-name-part taxon-name-part-type="genus" reg="Gonioctena">G.</tp:taxon-name-part> (<tp:taxon-name-part taxon-name-part-type="subgenus" reg="Asiphytodecta">A.</tp:taxon-name-part>) <tp:taxon-name-part taxon-name-part-type="species" reg="tredecimmaculata">tredecimmaculata</tp:taxon-name-part></tp:taxon-name> (Fig. <xref ref-type="fig" rid="F2">2D</xref>)), three black spots on suture of elytra, at basal 1/3, median of apical 1/3, and at apices (Fig. <xref ref-type="fig" rid="F2">2A</xref>) (two black spots on suture of elytra, apical 1/3 and near apices in <tp:taxon-name><tp:taxon-name-part taxon-name-part-type="genus" reg="Gonioctena">G.</tp:taxon-name-part> (<tp:taxon-name-part taxon-name-part-type="subgenus" reg="Asiphytodecta">A.</tp:taxon-name-part>) <tp:taxon-name-part taxon-name-part-type="species" reg="tredecimmaculata">tredecimmaculata</tp:taxon-name-part></tp:taxon-name> (Fig. <xref ref-type="fig" rid="F2">2D</xref>)), punctures on elytra arranged into longitudinal striae (Fig. <xref ref-type="fig" rid="F2">2A</xref>) (punctures on elytra entirely confused in <tp:taxon-name><tp:taxon-name-part taxon-name-part-type="genus" reg="Gonioctena">G.</tp:taxon-name-part> (<tp:taxon-name-part taxon-name-part-type="subgenus" reg="Asiphytodecta">A.</tp:taxon-name-part>) <tp:taxon-name-part taxon-name-part-type="species" reg="tredecimmaculata">tredecimmaculata</tp:taxon-name-part></tp:taxon-name> (Fig. <xref ref-type="fig" rid="F2">2D</xref>)), apical process of aedeagus apically wider and apical margin widely rounded (Fig. <xref ref-type="fig" rid="F3">3B</xref>) (apically process of aedeagus apically narrow and apical margin narrowly rounded in <tp:taxon-name><tp:taxon-name-part taxon-name-part-type="genus" reg="Gonioctena">G.</tp:taxon-name-part> (<tp:taxon-name-part taxon-name-part-type="subgenus" reg="Asiphytodecta">A.</tp:taxon-name-part>) <tp:taxon-name-part taxon-name-part-type="species" reg="tredecimmaculata">tredecimmaculata</tp:taxon-name-part></tp:taxon-name> (Figs <xref ref-type="fig" rid="F5">5B</xref>, <xref ref-type="fig" rid="F6">6B</xref>), slender gonocoxae with angular apices (Fig. <xref ref-type="fig" rid="F3">3D</xref>) (wide gonocoxae with irregular apical margin in <tp:taxon-name><tp:taxon-name-part taxon-name-part-type="genus" reg="Gonioctena">G.</tp:taxon-name-part> (<tp:taxon-name-part taxon-name-part-type="subgenus" reg="Asiphytodecta">A.</tp:taxon-name-part>) <tp:taxon-name-part taxon-name-part-type="species" reg="tredecimmaculata">tredecimmaculata</tp:taxon-name-part></tp:taxon-name> (Figs <xref ref-type="fig" rid="F5">5D</xref>, <xref ref-type="fig" rid="F6">6D</xref>)), sparse, short setae along outer margins of ventrites VIII (Fig. <xref ref-type="fig" rid="F3">3E</xref>) (dense, short setae along outer margins of ventrite VIII in <tp:taxon-name><tp:taxon-name-part taxon-name-part-type="genus" reg="Gonioctena">G.</tp:taxon-name-part> (<tp:taxon-name-part taxon-name-part-type="subgenus" reg="Asiphytodecta">A.</tp:taxon-name-part>) <tp:taxon-name-part taxon-name-part-type="species" reg="tredecimmaculata">tredecimmaculata</tp:taxon-name-part></tp:taxon-name> (Figs <xref ref-type="fig" rid="F5">5E</xref>, <xref ref-type="fig" rid="F6">6E</xref>)), relatively wider spermatheca (Fig. <xref ref-type="fig" rid="F3">3F</xref>) (more slender spermatheca in <tp:taxon-name><tp:taxon-name-part taxon-name-part-type="genus" reg="Gonioctena">G.</tp:taxon-name-part> (<tp:taxon-name-part taxon-name-part-type="subgenus" reg="Asiphytodecta">A.</tp:taxon-name-part>) <tp:taxon-name-part taxon-name-part-type="species" reg="tredecimmaculata">tredecimmaculata</tp:taxon-name-part></tp:taxon-name> (Figs <xref ref-type="fig" rid="F5">5F</xref>, <xref ref-type="fig" rid="F6">6F</xref>)).</p></tp:treatment-sec><tp:treatment-sec sec-type="host" id="SECID0EMQAG"><title>Host plants.</title><p><tp:taxon-name><tp:taxon-name-part taxon-name-part-type="family">Fabaceae</tp:taxon-name-part></tp:taxon-name>: <italic><tp:taxon-name><tp:taxon-name-part taxon-name-part-type="genus" reg="Pueraria">Pueraria</tp:taxon-name-part></tp:taxon-name></italic> sp. (<xref ref-type="bibr" rid="B66">Yang et al. 2015</xref>) and <italic><tp:taxon-name><tp:taxon-name-part taxon-name-part-type="genus" reg="Callerya">Callerya</tp:taxon-name-part><tp:taxon-name-part taxon-name-part-type="species" reg="reticulata">reticulata</tp:taxon-name-part></tp:taxon-name></italic> (Benth.) Schot (<xref ref-type="bibr" rid="B50">Lee et al. 2016</xref>; present study, see below).</p></tp:treatment-sec><tp:treatment-sec sec-type="biology" id="SECID0ERRAG"><title>Biology.</title><p>A large population of <tp:taxon-name><tp:taxon-name-part taxon-name-part-type="genus" reg="Gonioctena">Gonioctena</tp:taxon-name-part> (<tp:taxon-name-part taxon-name-part-type="subgenus" reg="Asiphytodecta">Asiphytodecta</tp:taxon-name-part>) <tp:taxon-name-part taxon-name-part-type="species" reg="subgeminata">subgeminata</tp:taxon-name-part></tp:taxon-name> was found in Tahanshan (大漢山), where Mr. Yi-Ting Chung (鍾奕霆) collected leaf beetles often. He collected early instar larvae feeding gregariously on young leaves (Fig. <xref ref-type="fig" rid="F4">4A–C</xref>) on 18 March 2022 from <italic><tp:taxon-name><tp:taxon-name-part taxon-name-part-type="genus" reg="Callerya">Callerya</tp:taxon-name-part><tp:taxon-name-part taxon-name-part-type="species" reg="reticulata">reticulata</tp:taxon-name-part></tp:taxon-name></italic>. In the lab, mature larvae (Fig. <xref ref-type="fig" rid="F4">4D</xref>) burrowed into the soil and built underground chambers for pupation on 22 March. Duration of the pupal stage (Fig. <xref ref-type="fig" rid="F4">4E</xref>) was seven days. Newly emerged adults (Fig. <xref ref-type="fig" rid="F4">4F</xref>) appeared in early April, but females failed to lay eggs. Thus, this species is likely univoltine since adults appear during spring (March to May).</p><fig id="F4" position="float" orientation="portrait"><object-id xmlns:xlink="http://www.w3.org/1999/xlink" content-type="doi" xlink:type="simple">10.3897/zookeys.1120.87526.figure4</object-id><object-id xmlns:xlink="http://www.w3.org/1999/xlink" content-type="arpha" xlink:type="simple">5EF78839-F966-5AD5-91ED-04CA378FB788</object-id><label>Figure 4.</label><caption><p>Natural history of <tp:taxon-name><tp:taxon-name-part taxon-name-part-type="genus" reg="Gonioctena">Gonioctena</tp:taxon-name-part> (<tp:taxon-name-part taxon-name-part-type="subgenus" reg="Asiphytodecta">Asiphytodecta</tp:taxon-name-part>) <tp:taxon-name-part taxon-name-part-type="species" reg="subgeminata">subgeminata</tp:taxon-name-part></tp:taxon-name> (Chen) in Taiwan <bold>A</bold> young larvae on the host plant, <italic><tp:taxon-name><tp:taxon-name-part taxon-name-part-type="genus" reg="Callerya">Callerya</tp:taxon-name-part><tp:taxon-name-part taxon-name-part-type="species" reg="reticulata">reticulata</tp:taxon-name-part></tp:taxon-name></italic> (<tp:taxon-name><tp:taxon-name-part taxon-name-part-type="family">Fabaceae</tp:taxon-name-part></tp:taxon-name>) <bold>B</bold> second-instar larvae <bold>C</bold> third-instar larvae <bold>D</bold> fourth-instar larva <bold>E</bold> pupa <bold>F</bold> adult.</p></caption><graphic xmlns:xlink="http://www.w3.org/1999/xlink" xlink:href="zookeys-1120-001_article-87526__-g004.jpg" position="float" orientation="portrait" xlink:type="simple" id="oo_738723.jpg"><uri content-type="original_file" xlink:type="simple">https://binary.pensoft.net/fig/738723</uri></graphic></fig></tp:treatment-sec><tp:treatment-sec sec-type="distribution" id="SECID0EXUAG"><title>Distribution.</title><p>China, Taiwan.</p></tp:treatment-sec><tp:treatment-sec><!--Section generated to contain objects referenced in tp:taxon-treatment.--><fig id="F5" position="float" orientation="portrait"><object-id xmlns:xlink="http://www.w3.org/1999/xlink" content-type="doi" xlink:type="simple">10.3897/zookeys.1120.87526.figure5</object-id><object-id xmlns:xlink="http://www.w3.org/1999/xlink" content-type="arpha" xlink:type="simple">598DBFE7-BA09-56FA-956B-E77E7AFDC8A2</object-id><label>Figure 5.</label><caption><p>Diagnostic characters of <tp:taxon-name><tp:taxon-name-part taxon-name-part-type="genus" reg="Gonioctena">Gonioctena</tp:taxon-name-part> (<tp:taxon-name-part taxon-name-part-type="subgenus" reg="Asiphytodecta">Asiphytodecta</tp:taxon-name-part>) <tp:taxon-name-part taxon-name-part-type="species" reg="tredecimmaculata">tredecimmaculata</tp:taxon-name-part></tp:taxon-name> (Jacoby) from Taiwan <bold>A</bold> antenna <bold>B</bold> aedeagus, dorsal view <bold>C</bold> aedeagus, lateral view <bold>D</bold> gonocoxae <bold>E</bold> abdominal ventrite VIII <bold>F</bold> spermatheca.</p></caption><graphic xmlns:xlink="http://www.w3.org/1999/xlink" xlink:href="zookeys-1120-001_article-87526__-g005.jpg" position="float" orientation="portrait" xlink:type="simple" id="oo_738724.jpg"><uri content-type="original_file" xlink:type="simple">https://binary.pensoft.net/fig/738724</uri></graphic></fig><fig id="F6" position="float" orientation="portrait"><object-id xmlns:xlink="http://www.w3.org/1999/xlink" content-type="doi" xlink:type="simple">10.3897/zookeys.1120.87526.figure6</object-id><object-id xmlns:xlink="http://www.w3.org/1999/xlink" content-type="arpha" xlink:type="simple">937FB0EB-4DE5-550D-8838-10B16129E926</object-id><label>Figure 6.</label><caption><p>Diagnostic characters of <tp:taxon-name><tp:taxon-name-part taxon-name-part-type="genus" reg="Gonioctena">Gonioctena</tp:taxon-name-part> (<tp:taxon-name-part taxon-name-part-type="subgenus" reg="Asiphytodecta">Asiphytodecta</tp:taxon-name-part>) <tp:taxon-name-part taxon-name-part-type="species" reg="tredecimmaculata">tredecimmaculata</tp:taxon-name-part></tp:taxon-name> (Jacoby) from China <bold>A</bold> antenna <bold>B</bold> aedeagus, dorsal view <bold>C</bold> aedeagus, lateral view <bold>D</bold> gonocoxae <bold>E</bold> abdominal ventrite VIII <bold>F</bold> spermatheca.</p></caption><graphic xmlns:xlink="http://www.w3.org/1999/xlink" xlink:href="zookeys-1120-001_article-87526__-g006.jpg" position="float" orientation="portrait" xlink:type="simple" id="oo_738725.jpg"><uri content-type="original_file" xlink:type="simple">https://binary.pensoft.net/fig/738725</uri></graphic></fig></tp:treatment-sec><ref-list><ref id="B7"><mixed-citation xmlns:xlink="http://www.w3.org/1999/xlink" xlink:type="simple"><person-group><name name-style="western"><surname>Chen</surname><given-names>SH</given-names></name></person-group> (<year>1935</year>) <article-title>Classification of Asiatic <italic><tp:taxon-name><tp:taxon-name-part taxon-name-part-type="genus">Phytodecta</tp:taxon-name-part></tp:taxon-name></italic> (Col. <tp:taxon-name><tp:taxon-name-part taxon-name-part-type="subfamily">Chrysomelinae</tp:taxon-name-part></tp:taxon-name>).</article-title><source>Dongwuxue Zazhi</source><volume>1</volume>: <fpage>125</fpage>–<lpage>133</lpage>.</mixed-citation></ref><ref id="B8"><mixed-citation xmlns:xlink="http://www.w3.org/1999/xlink" xlink:type="simple"><person-group><name name-style="western"><surname>Chen</surname><given-names>SH</given-names></name></person-group> (<year>1936</year>) <article-title>Catalogue des <tp:taxon-name><tp:taxon-name-part taxon-name-part-type="subfamily">Chrysomelinae</tp:taxon-name-part></tp:taxon-name> de la Chine, de l’Indochine et du Japon.</article-title><source>Notes d’Entomologie Chinoise</source><volume>3</volume>: <fpage>63</fpage>–<lpage>102</lpage>.</mixed-citation></ref><ref id="B17"><mixed-citation xmlns:xlink="http://www.w3.org/1999/xlink" xlink:type="simple"><person-group><name name-style="western"><surname>Chûjô</surname><given-names>M</given-names></name></person-group> (<year>1958</year>) <article-title>A taxonomic study on the <tp:taxon-name><tp:taxon-name-part taxon-name-part-type="family">Chrysomelidae</tp:taxon-name-part></tp:taxon-name> (<tp:taxon-name><tp:taxon-name-part taxon-name-part-type="class">Insecta</tp:taxon-name-part></tp:taxon-name>, <tp:taxon-name><tp:taxon-name-part taxon-name-part-type="order">Coleoptera</tp:taxon-name-part></tp:taxon-name>) from Formosa, part X. Subfamily <tp:taxon-name><tp:taxon-name-part taxon-name-part-type="subfamily">Chrysomelinae</tp:taxon-name-part></tp:taxon-name>.</article-title><source>Quarterly Journal of the Taiwan Museum</source><volume>11</volume>: <fpage>1</fpage>–<lpage>85</lpage>.</mixed-citation></ref><ref id="B9"><mixed-citation xmlns:xlink="http://www.w3.org/1999/xlink" xlink:type="simple"><person-group><name name-style="western"><surname>Chen</surname><given-names>SH</given-names></name><name name-style="western"><surname>Young</surname><given-names>B</given-names></name></person-group> (<year>1941</year>) <article-title>The coleopterous genus <italic><tp:taxon-name><tp:taxon-name-part taxon-name-part-type="genus">Asiphytodecta</tp:taxon-name-part></tp:taxon-name></italic> Chen.</article-title><source>Sinensia</source><volume>12</volume>: <fpage>199</fpage>–<lpage>210</lpage>.</mixed-citation></ref><ref id="B26"><mixed-citation xmlns:xlink="http://www.w3.org/1999/xlink" xlink:type="simple"><person-group><name name-style="western"><surname>Gressitt</surname><given-names>JL</given-names></name><name name-style="western"><surname>Kimoto</surname><given-names>S</given-names></name></person-group> (<year>1963</year>) The <tp:taxon-name><tp:taxon-name-part taxon-name-part-type="family">Chrysomelidae</tp:taxon-name-part></tp:taxon-name> (Coleopt.) of China and Korea, Part 2. Pacific Insects Monograph 1b: 301–1026.</mixed-citation></ref><ref id="B45"><mixed-citation xmlns:xlink="http://www.w3.org/1999/xlink" xlink:type="simple"><person-group><name name-style="western"><surname>Kippenberg</surname><given-names>H</given-names></name></person-group> (<year>2010</year>) <article-title>Subfamily <tp:taxon-name><tp:taxon-name-part taxon-name-part-type="subfamily">Chrysomelinae</tp:taxon-name-part></tp:taxon-name> Latreille, 1802.</article-title> In: <person-group><name name-style="western"><surname>Löbl</surname><given-names>L</given-names></name><name name-style="western"><surname>Smetana</surname><given-names>A</given-names></name></person-group> (<role>Eds</role>) <issue-title>Catalogue of Palaearctic Coleoptera, Volume 6.</issue-title><source><tp:taxon-name><tp:taxon-name-part taxon-name-part-type="superfamily">Chrysomeloidea</tp:taxon-name-part></tp:taxon-name>. Apollo Books, Stenstrup</source>, <fpage>390</fpage>–<lpage>443</lpage>.</mixed-citation></ref><ref id="B66"><mixed-citation xmlns:xlink="http://www.w3.org/1999/xlink" xlink:type="simple"><person-group><name name-style="western"><surname>Yang</surname><given-names>XK</given-names></name><name name-style="western"><surname>Ge</surname><given-names>SQ</given-names></name><name name-style="western"><surname>Nie</surname><given-names>RE</given-names></name><name name-style="western"><surname>Ruan</surname><given-names>YG</given-names></name><name name-style="western"><surname>Li</surname><given-names>WZ</given-names></name></person-group> (<year>2015</year>) <source>Chinese leaf beetles.</source><publisher-name>Science Press</publisher-name>, <publisher-loc>Beijing</publisher-loc>, <size units="page">507 pp</size>.</mixed-citation></ref><ref id="B12"><mixed-citation xmlns:xlink="http://www.w3.org/1999/xlink" xlink:type="simple"><person-group><name name-style="western"><surname>Cho</surname><given-names>HW</given-names></name></person-group> (<year>2021</year>) <article-title>Definition of the <italic><tp:taxon-name><tp:taxon-name-part taxon-name-part-type="genus">Gonioctena</tp:taxon-name-part><tp:taxon-name-part taxon-name-part-type="species">subgeminata</tp:taxon-name-part></tp:taxon-name></italic> species group (<tp:taxon-name><tp:taxon-name-part taxon-name-part-type="order">Coleoptera</tp:taxon-name-part></tp:taxon-name>, <tp:taxon-name><tp:taxon-name-part taxon-name-part-type="family">Chrysomelidae</tp:taxon-name-part></tp:taxon-name>, <tp:taxon-name><tp:taxon-name-part taxon-name-part-type="subfamily">Chrysomelinae</tp:taxon-name-part></tp:taxon-name>), with descriptions of two new species from China and Vietnam.</article-title><source>ZooKeys</source><volume>1032</volume>: <fpage>79</fpage>–<lpage>90</lpage>. <ext-link xlink:href="10.3897/zookeys.1032.63905" ext-link-type="doi" xlink:type="simple">https://doi.org/10.3897/zookeys.1032.63905</ext-link></mixed-citation></ref><ref id="B43"><mixed-citation xmlns:xlink="http://www.w3.org/1999/xlink" xlink:type="simple"><person-group><name name-style="western"><surname>Kimoto</surname><given-names>S</given-names></name><name name-style="western"><surname>Chu</surname><given-names>Y-I</given-names></name></person-group> (<year>1996</year>) <article-title>Systematic catalog of <tp:taxon-name><tp:taxon-name-part taxon-name-part-type="family">Chrysomelidae</tp:taxon-name-part></tp:taxon-name> of Taiwan (<tp:taxon-name><tp:taxon-name-part taxon-name-part-type="class">Insecta</tp:taxon-name-part></tp:taxon-name>: <tp:taxon-name><tp:taxon-name-part taxon-name-part-type="order">Coleoptera</tp:taxon-name-part></tp:taxon-name>).</article-title><source>Bulletin of the Institute of Comparative Studies of International Cultures and Societies</source><volume>16</volume>: <fpage>1</fpage>–<lpage>152</lpage>.</mixed-citation></ref><ref id="B44"><mixed-citation xmlns:xlink="http://www.w3.org/1999/xlink" xlink:type="simple"><person-group><name name-style="western"><surname>Kimoto</surname><given-names>S</given-names></name><name name-style="western"><surname>Takizawa</surname><given-names>H</given-names></name></person-group> (<year>1997</year>) <source>Leaf beetles (<tp:taxon-name><tp:taxon-name-part taxon-name-part-type="family">Chrysomelidae</tp:taxon-name-part></tp:taxon-name>) of Taiwan.</source><publisher-name>Tokai University Press</publisher-name>, <publisher-loc>Tokyo</publisher-loc>, <size units="page">581 pp</size>.</mixed-citation></ref><ref id="B60"><mixed-citation xmlns:xlink="http://www.w3.org/1999/xlink" xlink:type="simple"><person-group><name name-style="western"><surname>Takizawa</surname><given-names>H</given-names></name><name name-style="western"><surname>Nakamura</surname><given-names>S</given-names></name><name name-style="western"><surname>Kojima</surname><given-names>K</given-names></name></person-group> (<year>1995</year>) <article-title>The Taiwanese chrysomelid beetles preserved in Hiwa Museum for Natural History (<tp:taxon-name><tp:taxon-name-part taxon-name-part-type="family">Chrysomelidae</tp:taxon-name-part></tp:taxon-name>: <tp:taxon-name><tp:taxon-name-part taxon-name-part-type="order">Coleoptera</tp:taxon-name-part></tp:taxon-name>).</article-title><source>Miscellaneous Reports of the Hiwa Museum for Natural History</source><volume>33</volume>: <fpage>1</fpage>–<lpage>16</lpage>. [in Japanese]</mixed-citation></ref><ref id="B50"><mixed-citation xmlns:xlink="http://www.w3.org/1999/xlink" xlink:type="simple"><person-group><name name-style="western"><surname>Lee</surname><given-names>C-F</given-names></name><name name-style="western"><surname>Tsou</surname><given-names>M-H</given-names></name><name name-style="western"><surname>Cheng</surname><given-names>H-T</given-names></name></person-group> (<year>2016</year>) <source>The <tp:taxon-name><tp:taxon-name-part taxon-name-part-type="family">Chrysomelidae</tp:taxon-name-part></tp:taxon-name> of Taiwan, 3.</source><publisher-name>Sishou-Hill Insect Observation Network</publisher-name>, <publisher-loc>New Taipei City</publisher-loc>, <size units="page">199 pp</size>. [in Chinese]</mixed-citation></ref></ref-list></tp:taxon-treatment>
