# Supplementary material for: ﻿Integrative taxonomy of the leaf-beetle genus Gonioctena Chevrolat, 1836 in Taiwan (Coleoptera, Chrysomelidae, Chrysomelinae, Gonioctenini) reveals new synonymies and one new species
Source: Zookeys. 2022 Sep 5;1120:1–46. doi: 10.3897/zookeys.1120.87526 (PMC9848659; doi:10.3897/zookeys.1120.87526)
Supplement: XML Treatment for Gonioctena (Asiphytodecta) tredecimmaculata [file zookeys.1120.87526-treatment2.xml]

<!DOCTYPE tp:taxon-treatment
  PUBLIC "-//TaxonX//DTD Taxonomic Treatment Publishing DTD v0 20100105//EN" "tax-treatment-NSO.dtd">
<tp:taxon-treatment xmlns:tp="http://www.plazi.org/taxpub"><tp:treatment-meta><kwd-group><label>Taxon classification</label><kwd>
                <named-content content-type="kingdom">Animalia</named-content>
              </kwd><kwd>
                <named-content content-type="order">Coleoptera</named-content>
              </kwd><kwd>
                <named-content content-type="family">Chrysomelidae</named-content>
              </kwd></kwd-group><mixed-citation publication-type="journal"><person-group><name><surname>Lee</surname><given-names>Chi-Feng</given-names></name><name><surname>Hsieh</surname><given-names>Chia-Hung</given-names></name></person-group><article-title>﻿Integrative taxonomy of the leaf-beetle genus <italic><tp:taxon-name><tp:taxon-name-part taxon-name-part-type="genus" reg="Gonioctena">Gonioctena</tp:taxon-name-part></tp:taxon-name></italic> Chevrolat, 1836 in Taiwan (<tp:taxon-name><tp:taxon-name-part taxon-name-part-type="order">Coleoptera</tp:taxon-name-part></tp:taxon-name>, <tp:taxon-name><tp:taxon-name-part taxon-name-part-type="family">Chrysomelidae</tp:taxon-name-part></tp:taxon-name>, <tp:taxon-name><tp:taxon-name-part taxon-name-part-type="subfamily">Chrysomelinae</tp:taxon-name-part></tp:taxon-name>, <tp:taxon-name><tp:taxon-name-part taxon-name-part-type="tribe">Gonioctenini</tp:taxon-name-part></tp:taxon-name>) reveals new synonymies and one new species</article-title><source>Zookeys</source><day>05</day><month>09</month><year>2022</year><volume>1120</volume><fpage>1</fpage><lpage>46</lpage><pub-id pub-id-type="doi">10.3897/zookeys.1120.87526</pub-id></mixed-citation></tp:treatment-meta><tp:nomenclature><label>﻿</label><tp:taxon-name><object-id xmlns:xlink="http://www.w3.org/1999/xlink" content-type="arpha" xlink:type="simple">4F48034F-4466-5EE1-9EAD-81AEF20F0BAA</object-id><tp:taxon-name-part taxon-name-part-type="genus" reg="Gonioctena">Gonioctena</tp:taxon-name-part> (<tp:taxon-name-part taxon-name-part-type="subgenus" reg="Asiphytodecta">Asiphytodecta</tp:taxon-name-part>) <tp:taxon-name-part taxon-name-part-type="species" reg="tredecimmaculata">tredecimmaculata</tp:taxon-name-part></tp:taxon-name><tp:taxon-authority>(Jacoby, 1888)</tp:taxon-authority><xref ref-type="fig" rid="F2">Figs 2D–F</xref><xref ref-type="fig" rid="F5">, 5</xref><xref ref-type="fig" rid="F6">, 6</xref><xref ref-type="fig" rid="F7">, 7</xref><tp:nomenclature-citation-list><tp:nomenclature-citation><tp:taxon-name>
                  <tp:taxon-name-part taxon-name-part-type="genus" reg="Phytodecta">Phytodecta</tp:taxon-name-part>
                  <tp:taxon-name-part taxon-name-part-type="species" reg="tredecimmaculata">tredecimmaculata</tp:taxon-name-part>
                </tp:taxon-name><comment>Jacoby, 1888: 347 (China: Fujian); <xref ref-type="bibr" rid="B33">Jacoby 1890</xref>: 118 (diagnosis with <tp:taxon-name><tp:taxon-name-part taxon-name-part-type="genus" reg="Phytodecta">P.</tp:taxon-name-part><tp:taxon-name-part taxon-name-part-type="species" reg="nigrosparsus">nigrosparsus</tp:taxon-name-part></tp:taxon-name> Fairmaire).</comment></tp:nomenclature-citation><tp:nomenclature-citation><tp:taxon-name>
                  <tp:taxon-name-part taxon-name-part-type="genus" reg="Phytodecta">Phytodecta</tp:taxon-name-part>
                  <tp:taxon-name-part taxon-name-part-type="species" reg="tredecimmaculatus">tredecimmaculatus</tp:taxon-name-part>
                </tp:taxon-name><comment>: <xref ref-type="bibr" rid="B65">Winkler 1930</xref>: 1296 (catalogue); <xref ref-type="bibr" rid="B6">Chen 1934</xref>: 74 (part).</comment></tp:nomenclature-citation><tp:nomenclature-citation><tp:taxon-name>
                  <tp:taxon-name-part taxon-name-part-type="genus" reg="Phytodecta">Phytodecta</tp:taxon-name-part>
                  <tp:taxon-name-part taxon-name-part-type="sensu">(s. str.)</tp:taxon-name-part>
                  <tp:taxon-name-part taxon-name-part-type="species" reg="tredecimmaculatus">tredecimmaculatus</tp:taxon-name-part>
                </tp:taxon-name><comment>: <xref ref-type="bibr" rid="B64">Weise 1916</xref>: 180 (catalogue).</comment></tp:nomenclature-citation><tp:nomenclature-citation><tp:taxon-name><tp:taxon-name-part taxon-name-part-type="genus" reg="Phytodecta">Phytodecta</tp:taxon-name-part> (<tp:taxon-name-part taxon-name-part-type="subgenus" reg="Asiphytodecta">Asiphytodecta</tp:taxon-name-part>) <tp:taxon-name-part taxon-name-part-type="species" reg="tredecimmaculatus">tredecimmaculatus</tp:taxon-name-part></tp:taxon-name><comment>: <xref ref-type="bibr" rid="B7">Chen 1935</xref>: 132 (part); <xref ref-type="bibr" rid="B8">Chen 1936</xref>: 88 (part); <xref ref-type="bibr" rid="B17">Chûjô 1958</xref>: 64 (part).</comment></tp:nomenclature-citation><tp:nomenclature-citation><tp:taxon-name>
                  <tp:taxon-name-part taxon-name-part-type="genus" reg="Asiphytodecta">Asiphytodecta</tp:taxon-name-part>
                  <tp:taxon-name-part taxon-name-part-type="species" reg="tredecimmaculatus">tredecimmaculatus</tp:taxon-name-part>
                </tp:taxon-name><comment>: <xref ref-type="bibr" rid="B9">Chen and Young 1941</xref>: 206 (key).</comment></tp:nomenclature-citation><tp:nomenclature-citation><tp:taxon-name><tp:taxon-name-part taxon-name-part-type="genus" reg="Gonioctena">Gonioctena</tp:taxon-name-part> (<tp:taxon-name-part taxon-name-part-type="subgenus" reg="Asiphytodecta">Asiphytodecta</tp:taxon-name-part>) <tp:taxon-name-part taxon-name-part-type="species" reg="tredecimmaculata">tredecimmaculata</tp:taxon-name-part></tp:taxon-name><comment>: Gressitt &amp; Kimoto, 1963: 365 (part); <xref ref-type="bibr" rid="B18">Chûjô 1963</xref>: 386 (additional records in Taiwan); <xref ref-type="bibr" rid="B35">Kimoto 1966</xref>: 25 (one additional record in Taiwan); <xref ref-type="bibr" rid="B36">Kimoto 1967</xref>: 59 (China: Hong Kong); <xref ref-type="bibr" rid="B37">Kimoto 1969</xref>: 22 (additional records in Taiwan); <xref ref-type="bibr" rid="B4">Bezděk 2002</xref>: 9 (redefinition); <xref ref-type="bibr" rid="B45">Kippenberg 2010</xref>: 432 (catalogue); <xref ref-type="bibr" rid="B66">Yang et al. 2015</xref>: 54 (catalogue).</comment></tp:nomenclature-citation><tp:nomenclature-citation><tp:taxon-name><tp:taxon-name-part taxon-name-part-type="genus" reg="Gonioctena">Gonioctena</tp:taxon-name-part> (<tp:taxon-name-part taxon-name-part-type="subgenus" reg="Asiphytodecta">Asiphytodecta</tp:taxon-name-part>) <tp:taxon-name-part taxon-name-part-type="species" reg="tredecimmaculatus">tredecimmaculatus</tp:taxon-name-part></tp:taxon-name><comment>: <xref ref-type="bibr" rid="B43">Kimoto and Chu 1996</xref>: 53 (catalogue); <xref ref-type="bibr" rid="B44">Kimoto and Takizawa 1997</xref>: 369 (catalogue).</comment></tp:nomenclature-citation><tp:nomenclature-citation><tp:taxon-name>
                  <tp:taxon-name-part taxon-name-part-type="genus" reg="Gonioctena">Gonioctena</tp:taxon-name-part>
                  <tp:taxon-name-part taxon-name-part-type="species" reg="tredecimmaculata">tredecimmaculata</tp:taxon-name-part>
                </tp:taxon-name><comment>: <xref ref-type="bibr" rid="B40">Kimoto 1989</xref>: 247 (additional records in Taiwan); <xref ref-type="bibr" rid="B41">Kimoto 1991</xref>: 8 (additional records in Taiwan).</comment></tp:nomenclature-citation><tp:nomenclature-citation><tp:taxon-name>
                  <tp:taxon-name-part taxon-name-part-type="genus" reg="Phytodecta">Phytodecta</tp:taxon-name-part>
                  <tp:taxon-name-part taxon-name-part-type="species" reg="tredecimmaculatus">tredecimmaculatus</tp:taxon-name-part>
                  <tp:taxon-name-part taxon-name-part-type="infraspecific-rank">var.</tp:taxon-name-part>
                  <tp:taxon-name-part taxon-name-part-type="variety" reg="taiwanensis">taiwanensis</tp:taxon-name-part>
                </tp:taxon-name><comment>Achard, 1924: 34 (Taiwan); synonymized by <xref ref-type="bibr" rid="B17">Chûjô (1958)</xref>. Synonym confirmed</comment></tp:nomenclature-citation><tp:nomenclature-citation><tp:taxon-name><tp:taxon-name-part taxon-name-part-type="genus" reg="Phytodecta">Phytodecta</tp:taxon-name-part> (<tp:taxon-name-part taxon-name-part-type="subgenus" reg="Asiphytodecta">Asiphytodecta</tp:taxon-name-part>) <tp:taxon-name-part taxon-name-part-type="species" reg="tredecimmaculatus">tredecimmaculatus</tp:taxon-name-part> <tp:taxon-name-part taxon-name-part-type="infraspecific-rank">var.</tp:taxon-name-part> <tp:taxon-name-part taxon-name-part-type="variety" reg="taiwanensis">taiwanensis</tp:taxon-name-part></tp:taxon-name><comment>: <xref ref-type="bibr" rid="B7">Chen 1935</xref>: 132 (catalogue); <xref ref-type="bibr" rid="B8">Chen 1936</xref>: 88 (catalogue); <xref ref-type="bibr" rid="B17">Chûjô 1958</xref>: 65 (redescription).</comment></tp:nomenclature-citation><tp:nomenclature-citation><tp:taxon-name>
                  <tp:taxon-name-part taxon-name-part-type="genus" reg="Asiphytodecta">Asiphytodecta</tp:taxon-name-part>
                  <tp:taxon-name-part taxon-name-part-type="species" reg="tredecimmaculatus">tredecimmaculatus</tp:taxon-name-part>
                  <tp:taxon-name-part taxon-name-part-type="subspecies" reg="taiwanicus">taiwanicus</tp:taxon-name-part>
                </tp:taxon-name><comment>[sic!]: <xref ref-type="bibr" rid="B9">Chen and Young 1941</xref>: 207 (key).</comment></tp:nomenclature-citation><tp:nomenclature-citation><tp:taxon-name><tp:taxon-name-part taxon-name-part-type="genus" reg="Gonioctena">Gonioctena</tp:taxon-name-part> (<tp:taxon-name-part taxon-name-part-type="subgenus" reg="Asiphytodecta">Asiphytodecta</tp:taxon-name-part>) <tp:taxon-name-part taxon-name-part-type="species" reg="tredecimmaculata">tredecimmaculata</tp:taxon-name-part> <tp:taxon-name-part taxon-name-part-type="subspecies" reg="taiwanica">taiwanica</tp:taxon-name-part></tp:taxon-name><comment>[sic!]: Gressitt &amp; Kimoto, 1963: 359 (key)</comment></tp:nomenclature-citation><tp:nomenclature-citation><tp:taxon-name><tp:taxon-name-part taxon-name-part-type="genus" reg="Gonioctena">Gonioctena</tp:taxon-name-part> (<tp:taxon-name-part taxon-name-part-type="subgenus" reg="Asiphytodecta">Asiphytodecta</tp:taxon-name-part>) <tp:taxon-name-part taxon-name-part-type="species" reg="taiwanensis">taiwanensis</tp:taxon-name-part></tp:taxon-name><comment>: <xref ref-type="bibr" rid="B15">Cho et al. 2016</xref>: 363.</comment></tp:nomenclature-citation><tp:nomenclature-citation><tp:taxon-name><tp:taxon-name-part taxon-name-part-type="genus" reg="Gonioctena">Gonioctena</tp:taxon-name-part> (<tp:taxon-name-part taxon-name-part-type="subgenus" reg="Asiphytodecta">Asiphytodecta</tp:taxon-name-part>) <tp:taxon-name-part taxon-name-part-type="species" reg="ohmomoi">ohmomoi</tp:taxon-name-part></tp:taxon-name><comment><xref ref-type="bibr" rid="B15">Cho et al. 2016</xref>: 365 (Taiwan: Hualien, Shoufeng (壽豐)). Syn. nov.</comment></tp:nomenclature-citation><tp:nomenclature-citation><tp:taxon-name><tp:taxon-name-part taxon-name-part-type="genus" reg="Gonioctena">Gonioctena</tp:taxon-name-part> (<tp:taxon-name-part taxon-name-part-type="subgenus" reg="Asiphytodecta">Asiphytodecta</tp:taxon-name-part>) <tp:taxon-name-part taxon-name-part-type="species" reg="riyuetanensis">riyuetanensis</tp:taxon-name-part></tp:taxon-name><comment><xref ref-type="bibr" rid="B15">Cho et al. 2016</xref>: 366 (Taiwan: Nantou, Sun Moon Lake (日月潭)) Syn. nov.</comment></tp:nomenclature-citation></tp:nomenclature-citation-list></tp:nomenclature><tp:treatment-sec sec-type="Types" id="SECID0EECBG"><title>Types.</title><p><italic><tp:taxon-name><tp:taxon-name-part taxon-name-part-type="genus" reg="Phytodecta">Phytodecta</tp:taxon-name-part><tp:taxon-name-part taxon-name-part-type="species" reg="tredecimmaculata">tredecimmaculata</tp:taxon-name-part></tp:taxon-name></italic>: two syntypes (1♂ + 1♀) deposited at the <named-content xmlns:xlink="http://www.w3.org/1999/xlink" content-type="dwc:institutional_code" xlink:title="Museum of Comparative Zoology, Harvard University, Massachusetts, USA" xlink:href="http://grbio.org/institution/museum-comparative-zoology" xlink:type="simple">MCZC</named-content> were studied by <xref ref-type="bibr" rid="B4">Bezděk (2002)</xref> and <xref ref-type="bibr" rid="B15">Cho et al. (2016)</xref>.</p><p><tp:taxon-name><tp:taxon-name-part taxon-name-part-type="genus" reg="Phytodecta">Phytodecta</tp:taxon-name-part><tp:taxon-name-part taxon-name-part-type="species" reg="tredecimmaculatus">tredecimmaculatus</tp:taxon-name-part><tp:taxon-name-part taxon-name-part-type="infraspecific-rank">var.</tp:taxon-name-part><tp:taxon-name-part taxon-name-part-type="variety" reg="taiwanensis">taiwanensis</tp:taxon-name-part></tp:taxon-name>: one syntype (♀) deposited at the <named-content xmlns:xlink="http://www.w3.org/1999/xlink" content-type="dwc:institutional_code" xlink:title="National Museum, Praha, Czech Republic" xlink:href="http://grbio.org/institution/national-museum-prague-0" xlink:type="simple">NMPC</named-content> was studied by <xref ref-type="bibr" rid="B4">Bezděk (2002)</xref> and <xref ref-type="bibr" rid="B15">Cho et al. (2016)</xref>.</p><p><tp:taxon-name><tp:taxon-name-part taxon-name-part-type="genus" reg="Gonioctena">Gonioctena</tp:taxon-name-part> (<tp:taxon-name-part taxon-name-part-type="subgenus" reg="Asiphytodecta">Asiphytodecta</tp:taxon-name-part>) <tp:taxon-name-part taxon-name-part-type="species" reg="ohmomoi">ohmomoi</tp:taxon-name-part></tp:taxon-name>: The holotype (♂) and one paratype (♀) was deposited at the <named-content xmlns:xlink="http://www.w3.org/1999/xlink" content-type="dwc:institutional_code" xlink:title="Laboratory for Systematic Entomology, Hokkaido University, Sapporo, Japan" xlink:href="http://grbio.org/institution/hokkaido-university" xlink:type="simple">SEHU</named-content> (<xref ref-type="bibr" rid="B15">Cho et al. 2016</xref>).</p><p><tp:taxon-name><tp:taxon-name-part taxon-name-part-type="genus" reg="Gonioctena">Gonioctena</tp:taxon-name-part> (<tp:taxon-name-part taxon-name-part-type="subgenus" reg="Asiphytodecta">Asiphytodecta</tp:taxon-name-part>) <tp:taxon-name-part taxon-name-part-type="species" reg="riyuetanensis">riyuetanensis</tp:taxon-name-part></tp:taxon-name>: The holotype (♂) was deposited at the <abbrev xmlns:xlink="http://www.w3.org/1999/xlink" content-type="institution" xlink:title="Department of Biodiversity and Evolutionary Taxonomy, University of Wrocław, Wrocław, Poland" id="ABBRID0EUFBG" xlink:type="simple">DBET</abbrev> (<xref ref-type="bibr" rid="B15">Cho et al. 2016</xref>).</p></tp:treatment-sec><tp:treatment-sec sec-type="material" id="SECID0E4FBG"><title>Other material (n = 128).</title><p><bold>China</bold>. Fujian: 1♀ (<named-content xmlns:xlink="http://www.w3.org/1999/xlink" content-type="dwc:institutional_code" xlink:title="Taiwan Agricultural Research Institute, Taichung, Taiwan" xlink:href="http://grbio.org/institution/taiwan-agricultural-research-institute" xlink:type="simple">TARI</named-content>), 崇安 (Chongan), 星村 (Xingcun), 掛墩 (Guadun), 950–1210m, 12.VI.1960, leg. 左丞 (C. Zuo), 1♀ (<named-content xmlns:xlink="http://www.w3.org/1999/xlink" content-type="dwc:institutional_code" xlink:title="Taiwan Agricultural Research Institute, Taichung, Taiwan" xlink:href="http://grbio.org/institution/taiwan-agricultural-research-institute" xlink:type="simple">TARI</named-content>), 建陽 (Jianyang), 黃坑 (Huangkeng), 大竹欄 (Dazhulan) – 先鋒嶺 (Xianfengling), 950–1170m, 2.V.1060, leg. 馬成林 (C.-L. Ma); <bold>Taiwan</bold>. Chiayi: 1♀ (<named-content xmlns:xlink="http://www.w3.org/1999/xlink" content-type="dwc:institutional_code" xlink:title="Taiwan Agricultural Research Institute, Taichung, Taiwan" xlink:href="http://grbio.org/institution/taiwan-agricultural-research-institute" xlink:type="simple">TARI</named-content>), Arisan (= Alishan, 阿里山), 17.V.1917, leg. T. Shiraki; 1♂ (<named-content xmlns:xlink="http://www.w3.org/1999/xlink" content-type="dwc:institutional_code" xlink:title="Taiwan Agricultural Research Institute, Taichung, Taiwan" xlink:href="http://grbio.org/institution/taiwan-agricultural-research-institute" xlink:type="simple">TARI</named-content>), Hsiting (隙頂), 1.VIII.2018, leg. Y.-T. Chung; Hsinchu: 2♀ (<named-content xmlns:xlink="http://www.w3.org/1999/xlink" content-type="dwc:institutional_code" xlink:title="Taiwan Agricultural Research Institute, Taichung, Taiwan" xlink:href="http://grbio.org/institution/taiwan-agricultural-research-institute" xlink:type="simple">TARI</named-content>), Shiigao (name of the tribe), Chikuto (= Maopu, 茅埔), 27–30.VI.1934, leg. M. Chûjô; 1♀ (<named-content xmlns:xlink="http://www.w3.org/1999/xlink" content-type="dwc:institutional_code" xlink:title="Taiwan Agricultural Research Institute, Taichung, Taiwan" xlink:href="http://grbio.org/institution/taiwan-agricultural-research-institute" xlink:type="simple">TARI</named-content>), Shinchiku (= Hsinchu, 新竹), 1–30.VII.1918, leg. J. Sonan, K. Miyake; 1♂ (<named-content xmlns:xlink="http://www.w3.org/1999/xlink" content-type="dwc:institutional_code" xlink:title="Taiwan Agricultural Research Institute, Taichung, Taiwan" xlink:href="http://grbio.org/institution/taiwan-agricultural-research-institute" xlink:type="simple">TARI</named-content>), Talu trail (大鹿林道), 22.X.2008, leg. H.-J. Chen; 1♂ (<named-content xmlns:xlink="http://www.w3.org/1999/xlink" content-type="dwc:institutional_code" xlink:title="Taiwan Agricultural Research Institute, Taichung, Taiwan" xlink:href="http://grbio.org/institution/taiwan-agricultural-research-institute" xlink:type="simple">TARI</named-content>), same locality, 22.IX.2012, leg. Y.-L. Lin; Hualien: 2♂, 2♀ (<named-content xmlns:xlink="http://www.w3.org/1999/xlink" content-type="dwc:institutional_code" xlink:title="Taiwan Agricultural Research Institute, Taichung, Taiwan" xlink:href="http://grbio.org/institution/taiwan-agricultural-research-institute" xlink:type="simple">TARI</named-content>), Chohsi (卓溪), 4.III.2016, leg. S.-P. Wu; 3♂, 2♀ (<named-content xmlns:xlink="http://www.w3.org/1999/xlink" content-type="dwc:institutional_code" xlink:title="Kitakyushu Museum of Natural History and Human History, Kitakyushu, Japan" xlink:href="http://grbio.org/institution/kitakyushu-museum-and-institute-natural-history" xlink:type="simple">KMNH</named-content>), Hungyeh Wenchuan (紅葉溫泉), 14.VI.1976, leg. H. Makihara; 1♀ (<named-content xmlns:xlink="http://www.w3.org/1999/xlink" content-type="dwc:institutional_code" xlink:title="Taiwan Agricultural Research Institute, Taichung, Taiwan" xlink:href="http://grbio.org/institution/taiwan-agricultural-research-institute" xlink:type="simple">TARI</named-content>), Mizuho (= Juisui, 瑞穗), 23.III.1935, leg. M. Chûjô; Ilan: 2♂, 3♀ (<named-content xmlns:xlink="http://www.w3.org/1999/xlink" content-type="dwc:institutional_code" xlink:title="Taiwan Agricultural Research Institute, Taichung, Taiwan" xlink:href="http://grbio.org/institution/taiwan-agricultural-research-institute" xlink:type="simple">TARI</named-content>), Ebosiyama (= Umutzushan, 烏帽子山), 17–21.V.1933, leg. M. Chûjô; 1♀ (<named-content xmlns:xlink="http://www.w3.org/1999/xlink" content-type="dwc:institutional_code" xlink:title="Taiwan Agricultural Research Institute, Taichung, Taiwan" xlink:href="http://grbio.org/institution/taiwan-agricultural-research-institute" xlink:type="simple">TARI</named-content>), Yingtzuling (鶯仔嶺), 15.IV.2012, leg. Y.-L. Lin; Kaohsiung: 1♀ (<named-content xmlns:xlink="http://www.w3.org/1999/xlink" content-type="dwc:institutional_code" xlink:title="Taiwan Agricultural Research Institute, Taichung, Taiwan" xlink:href="http://grbio.org/institution/taiwan-agricultural-research-institute" xlink:type="simple">TARI</named-content>), Chienshan (建山), 23.VI.2018, leg. B.-X. Guo; 1♂ (<named-content xmlns:xlink="http://www.w3.org/1999/xlink" content-type="dwc:institutional_code" xlink:title="Taiwan Agricultural Research Institute, Taichung, Taiwan" xlink:href="http://grbio.org/institution/taiwan-agricultural-research-institute" xlink:type="simple">TARI</named-content>), Hsiaokuanshan (小關山), 15.V.2016, leg. B.-X. Guo; 2♂ (<named-content xmlns:xlink="http://www.w3.org/1999/xlink" content-type="dwc:institutional_code" xlink:title="Kitakyushu Museum of Natural History and Human History, Kitakyushu, Japan" xlink:href="http://grbio.org/institution/kitakyushu-museum-and-institute-natural-history" xlink:type="simple">KMNH</named-content>), Liu Kui (六龜), 29.III.1986, leg. K. Baba; 2♂ (<named-content xmlns:xlink="http://www.w3.org/1999/xlink" content-type="dwc:institutional_code" xlink:title="Taiwan Agricultural Research Institute, Taichung, Taiwan" xlink:href="http://grbio.org/institution/taiwan-agricultural-research-institute" xlink:type="simple">TARI</named-content>), Paiyunshan (白雲山), 25.IV.2016, leg. U. Ong; 1♂ (<named-content xmlns:xlink="http://www.w3.org/1999/xlink" content-type="dwc:institutional_code" xlink:title="Taiwan Agricultural Research Institute, Taichung, Taiwan" xlink:href="http://grbio.org/institution/taiwan-agricultural-research-institute" xlink:type="simple">TARI</named-content>), Tengchih (藤枝), 4.VII.2011, leg. M.-H. Tsou; 1♀ (<named-content xmlns:xlink="http://www.w3.org/1999/xlink" content-type="dwc:institutional_code" xlink:title="Taiwan Agricultural Research Institute, Taichung, Taiwan" xlink:href="http://grbio.org/institution/taiwan-agricultural-research-institute" xlink:type="simple">TARI</named-content>), same locality, 18.IV.2013, leg. B.-X. Guo; 1♀ (<named-content xmlns:xlink="http://www.w3.org/1999/xlink" content-type="dwc:institutional_code" xlink:title="Taiwan Agricultural Research Institute, Taichung, Taiwan" xlink:href="http://grbio.org/institution/taiwan-agricultural-research-institute" xlink:type="simple">TARI</named-content>), same but with “3.VIII.2013”; 1♀ (<named-content xmlns:xlink="http://www.w3.org/1999/xlink" content-type="dwc:institutional_code" xlink:title="Taiwan Agricultural Research Institute, Taichung, Taiwan" xlink:href="http://grbio.org/institution/taiwan-agricultural-research-institute" xlink:type="simple">TARI</named-content>), same locality, 18.IV.2013, leg. Y.-T. Chung; Nantou: 1♂, 2♀ (<named-content xmlns:xlink="http://www.w3.org/1999/xlink" content-type="dwc:institutional_code" xlink:title="Taiwan Agricultural Research Institute, Taichung, Taiwan" xlink:href="http://grbio.org/institution/taiwan-agricultural-research-institute" xlink:type="simple">TARI</named-content>), Honbukei (= Penpuchi, 本部溪), 7.VII.1940, leg. M. Chûjô; 1♂ (<named-content xmlns:xlink="http://www.w3.org/1999/xlink" content-type="dwc:institutional_code" xlink:title="Taiwan Agricultural Research Institute, Taichung, Taiwan" xlink:href="http://grbio.org/institution/taiwan-agricultural-research-institute" xlink:type="simple">TARI</named-content>), Huisun Experimental Forest Station (惠蓀林場), 22.IV.2015, leg. B.-X. Guo; 1♀ (<named-content xmlns:xlink="http://www.w3.org/1999/xlink" content-type="dwc:institutional_code" xlink:title="Taiwan Agricultural Research Institute, Taichung, Taiwan" xlink:href="http://grbio.org/institution/taiwan-agricultural-research-institute" xlink:type="simple">TARI</named-content>), Lugu (鹿谷), 10.IX.2–14, leg. H.-T. Shih; 1♀ (<named-content xmlns:xlink="http://www.w3.org/1999/xlink" content-type="dwc:institutional_code" xlink:title="Kitakyushu Museum of Natural History and Human History, Kitakyushu, Japan" xlink:href="http://grbio.org/institution/kitakyushu-museum-and-institute-natural-history" xlink:type="simple">KMNH</named-content>), Hsitou (溪頭), 31.III.1980, leg. K. Sugiyama; 1♀ (<named-content xmlns:xlink="http://www.w3.org/1999/xlink" content-type="dwc:institutional_code" xlink:title="Taiwan Agricultural Research Institute, Taichung, Taiwan" xlink:href="http://grbio.org/institution/taiwan-agricultural-research-institute" xlink:type="simple">TARI</named-content>), Takeya (= Chienchityu, 乾溪仔), 8.VII.1940, leg. M. Chûjô; 1♂, 4♀ (<named-content xmlns:xlink="http://www.w3.org/1999/xlink" content-type="dwc:institutional_code" xlink:title="Taiwan Agricultural Research Institute, Taichung, Taiwan" xlink:href="http://grbio.org/institution/taiwan-agricultural-research-institute" xlink:type="simple">TARI</named-content>), Wanfengtsun (萬豐村), 2.IV.2008, leg. W.-T. Liu; 2♂ (<named-content xmlns:xlink="http://www.w3.org/1999/xlink" content-type="dwc:institutional_code" xlink:title="Taiwan Agricultural Research Institute, Taichung, Taiwan" xlink:href="http://grbio.org/institution/taiwan-agricultural-research-institute" xlink:type="simple">TARI</named-content>), same but with “9.VII.2008”; 1♀ (<named-content xmlns:xlink="http://www.w3.org/1999/xlink" content-type="dwc:institutional_code" xlink:title="Taiwan Agricultural Research Institute, Taichung, Taiwan" xlink:href="http://grbio.org/institution/taiwan-agricultural-research-institute" xlink:type="simple">TARI</named-content>), same but with “23.IV.2009”; 1♂ (<named-content xmlns:xlink="http://www.w3.org/1999/xlink" content-type="dwc:institutional_code" xlink:title="Taiwan Agricultural Research Institute, Taichung, Taiwan" xlink:href="http://grbio.org/institution/taiwan-agricultural-research-institute" xlink:type="simple">TARI</named-content>), same but with “13.IV.2010”; 2♂ (<named-content xmlns:xlink="http://www.w3.org/1999/xlink" content-type="dwc:institutional_code" xlink:title="Taiwan Agricultural Research Institute, Taichung, Taiwan" xlink:href="http://grbio.org/institution/taiwan-agricultural-research-institute" xlink:type="simple">TARI</named-content>), Wushe (霧社), 17.VIII.1984, leg. K. C. Chou; Pingtung: 1♂ (<named-content xmlns:xlink="http://www.w3.org/1999/xlink" content-type="dwc:institutional_code" xlink:title="Taiwan Agricultural Research Institute, Taichung, Taiwan" xlink:href="http://grbio.org/institution/taiwan-agricultural-research-institute" xlink:type="simple">TARI</named-content>), Koshun (= Hengchun, 恆春), 25.IV.-25.V.1918, leg. J. Sonan, K. Miyake, M. Yoshino; 1♂ (<named-content xmlns:xlink="http://www.w3.org/1999/xlink" content-type="dwc:institutional_code" xlink:title="Taiwan Agricultural Research Institute, Taichung, Taiwan" xlink:href="http://grbio.org/institution/taiwan-agricultural-research-institute" xlink:type="simple">TARI</named-content>), Nanjenshan (南仁山), 24.II.2009, leg. C.-F. Lee; 1♂ (<named-content xmlns:xlink="http://www.w3.org/1999/xlink" content-type="dwc:institutional_code" xlink:title="Taiwan Agricultural Research Institute, Taichung, Taiwan" xlink:href="http://grbio.org/institution/taiwan-agricultural-research-institute" xlink:type="simple">TARI</named-content>), Peihulushan (北湖呂山), 4.XI.2009, leg. M.-H. Tsou; 2♂, 3♀ (<named-content xmlns:xlink="http://www.w3.org/1999/xlink" content-type="dwc:institutional_code" xlink:title="Taiwan Agricultural Research Institute, Taichung, Taiwan" xlink:href="http://grbio.org/institution/taiwan-agricultural-research-institute" xlink:type="simple">TARI</named-content>), Peitawushan (北大武山), 22.IV.2013, leg. Y.-T. Chung; 1♂, 2♀ (<named-content xmlns:xlink="http://www.w3.org/1999/xlink" content-type="dwc:institutional_code" xlink:title="Taiwan Agricultural Research Institute, Taichung, Taiwan" xlink:href="http://grbio.org/institution/taiwan-agricultural-research-institute" xlink:type="simple">TARI</named-content>), same but with “8.V.2014”; 1♂ (<named-content xmlns:xlink="http://www.w3.org/1999/xlink" content-type="dwc:institutional_code" xlink:title="Taiwan Agricultural Research Institute, Taichung, Taiwan" xlink:href="http://grbio.org/institution/taiwan-agricultural-research-institute" xlink:type="simple">TARI</named-content>), same but with “2.V.2016”; 1♂ (<named-content xmlns:xlink="http://www.w3.org/1999/xlink" content-type="dwc:institutional_code" xlink:title="Taiwan Agricultural Research Institute, Taichung, Taiwan" xlink:href="http://grbio.org/institution/taiwan-agricultural-research-institute" xlink:type="simple">TARI</named-content>), same but with “10.X.2017”; 1♀ (<named-content xmlns:xlink="http://www.w3.org/1999/xlink" content-type="dwc:institutional_code" xlink:title="Taiwan Agricultural Research Institute, Taichung, Taiwan" xlink:href="http://grbio.org/institution/taiwan-agricultural-research-institute" xlink:type="simple">TARI</named-content>), Raisha (= Laiyi, 來義), 13.III.1926, leg. J. Sonan; 1♂ (<named-content xmlns:xlink="http://www.w3.org/1999/xlink" content-type="dwc:institutional_code" xlink:title="Taiwan Agricultural Research Institute, Taichung, Taiwan" xlink:href="http://grbio.org/institution/taiwan-agricultural-research-institute" xlink:type="simple">TARI</named-content>), Shouka (壽卡), 23.II.2013, leg. W.-C. Liao; 1♀ (<named-content xmlns:xlink="http://www.w3.org/1999/xlink" content-type="dwc:institutional_code" xlink:title="Taiwan Agricultural Research Institute, Taichung, Taiwan" xlink:href="http://grbio.org/institution/taiwan-agricultural-research-institute" xlink:type="simple">TARI</named-content>), Tahanshan (大漢山), 17.VII.2007, leg. M.-H. Tsou; 2♂ (<named-content xmlns:xlink="http://www.w3.org/1999/xlink" content-type="dwc:institutional_code" xlink:title="Taiwan Agricultural Research Institute, Taichung, Taiwan" xlink:href="http://grbio.org/institution/taiwan-agricultural-research-institute" xlink:type="simple">TARI</named-content>), same locality, 25.V.2008, leg. C.-F. Lee; 1♂ (<named-content xmlns:xlink="http://www.w3.org/1999/xlink" content-type="dwc:institutional_code" xlink:title="Taiwan Agricultural Research Institute, Taichung, Taiwan" xlink:href="http://grbio.org/institution/taiwan-agricultural-research-institute" xlink:type="simple">TARI</named-content>), same locality, 28.VIII.2010, leg. Y.-L. Lin; 1♂ (<named-content xmlns:xlink="http://www.w3.org/1999/xlink" content-type="dwc:institutional_code" xlink:title="Taiwan Agricultural Research Institute, Taichung, Taiwan" xlink:href="http://grbio.org/institution/taiwan-agricultural-research-institute" xlink:type="simple">TARI</named-content>), same locality, 26.VI.2012, leg. Y.-T. Chung; 1♂ (<named-content xmlns:xlink="http://www.w3.org/1999/xlink" content-type="dwc:institutional_code" xlink:title="Taiwan Agricultural Research Institute, Taichung, Taiwan" xlink:href="http://grbio.org/institution/taiwan-agricultural-research-institute" xlink:type="simple">TARI</named-content>), same but with “30.V.2014”; 2♀ (<named-content xmlns:xlink="http://www.w3.org/1999/xlink" content-type="dwc:institutional_code" xlink:title="Taiwan Agricultural Research Institute, Taichung, Taiwan" xlink:href="http://grbio.org/institution/taiwan-agricultural-research-institute" xlink:type="simple">TARI</named-content>), same but with “18.III.2016”; 1♂ (<named-content xmlns:xlink="http://www.w3.org/1999/xlink" content-type="dwc:institutional_code" xlink:title="Taiwan Agricultural Research Institute, Taichung, Taiwan" xlink:href="http://grbio.org/institution/taiwan-agricultural-research-institute" xlink:type="simple">TARI</named-content>), same but with “6.IX.2017”; 1♂ (<named-content xmlns:xlink="http://www.w3.org/1999/xlink" content-type="dwc:institutional_code" xlink:title="Taiwan Agricultural Research Institute, Taichung, Taiwan" xlink:href="http://grbio.org/institution/taiwan-agricultural-research-institute" xlink:type="simple">TARI</named-content>), same but with “28.VI.2020”; 1♂ (<named-content xmlns:xlink="http://www.w3.org/1999/xlink" content-type="dwc:institutional_code" xlink:title="Taiwan Agricultural Research Institute, Taichung, Taiwan" xlink:href="http://grbio.org/institution/taiwan-agricultural-research-institute" xlink:type="simple">TARI</named-content>), same but with “10.V.2021”; 4♂, 4♀ (<named-content xmlns:xlink="http://www.w3.org/1999/xlink" content-type="dwc:institutional_code" xlink:title="Taiwan Agricultural Research Institute, Taichung, Taiwan" xlink:href="http://grbio.org/institution/taiwan-agricultural-research-institute" xlink:type="simple">TARI</named-content>), Taiwu (泰武), 14.IX.2017, leg. Y.-T. Chung; 1♀ (<named-content xmlns:xlink="http://www.w3.org/1999/xlink" content-type="dwc:institutional_code" xlink:title="Taiwan Agricultural Research Institute, Taichung, Taiwan" xlink:href="http://grbio.org/institution/taiwan-agricultural-research-institute" xlink:type="simple">TARI</named-content>), Wanlite (萬里得), 1.III.2010, leg. M.-L. Cheng; Taichung: 1♂ (<named-content xmlns:xlink="http://www.w3.org/1999/xlink" content-type="dwc:institutional_code" xlink:title="Taiwan Agricultural Research Institute, Taichung, Taiwan" xlink:href="http://grbio.org/institution/taiwan-agricultural-research-institute" xlink:type="simple">TARI</named-content>), Hassenzan (= Pahsienshan, 八仙山), 4.VI.1942, leg. A. Mutuura; 1♂ (<named-content xmlns:xlink="http://www.w3.org/1999/xlink" content-type="dwc:institutional_code" xlink:title="Taiwan Agricultural Research Institute, Taichung, Taiwan" xlink:href="http://grbio.org/institution/taiwan-agricultural-research-institute" xlink:type="simple">TARI</named-content>), Kukuan (谷關), 14.IV.2019, leg. C.-C. Guo; 3♂ (<named-content xmlns:xlink="http://www.w3.org/1999/xlink" content-type="dwc:institutional_code" xlink:title="Taiwan Agricultural Research Institute, Taichung, Taiwan" xlink:href="http://grbio.org/institution/taiwan-agricultural-research-institute" xlink:type="simple">TARI</named-content>), same but with “28.IV.2019”; 1♂, 1♀ (<named-content xmlns:xlink="http://www.w3.org/1999/xlink" content-type="dwc:institutional_code" xlink:title="Taiwan Agricultural Research Institute, Taichung, Taiwan" xlink:href="http://grbio.org/institution/taiwan-agricultural-research-institute" xlink:type="simple">TARI</named-content>), Wushihkeng (烏石坑), 13.VII.2008, leg. M.-H. Tsou; 1♂ (<named-content xmlns:xlink="http://www.w3.org/1999/xlink" content-type="dwc:institutional_code" xlink:title="Taiwan Agricultural Research Institute, Taichung, Taiwan" xlink:href="http://grbio.org/institution/taiwan-agricultural-research-institute" xlink:type="simple">TARI</named-content>), same locality, 21.III.2013, leg. C.-F. Lee; Tainan: 4♀ (<named-content xmlns:xlink="http://www.w3.org/1999/xlink" content-type="dwc:institutional_code" xlink:title="Taiwan Agricultural Research Institute, Taichung, Taiwan" xlink:href="http://grbio.org/institution/taiwan-agricultural-research-institute" xlink:type="simple">TARI</named-content>), Kantoushan (崁頭山), 13.III.2010, leg. M.-H. Tsou; 5♂ (<named-content xmlns:xlink="http://www.w3.org/1999/xlink" content-type="dwc:institutional_code" xlink:title="Taiwan Agricultural Research Institute, Taichung, Taiwan" xlink:href="http://grbio.org/institution/taiwan-agricultural-research-institute" xlink:type="simple">TARI</named-content>), same but with “8.IV.2010”; 3♂, 3♀ (<named-content xmlns:xlink="http://www.w3.org/1999/xlink" content-type="dwc:institutional_code" xlink:title="Taiwan Agricultural Research Institute, Taichung, Taiwan" xlink:href="http://grbio.org/institution/taiwan-agricultural-research-institute" xlink:type="simple">TARI</named-content>), Meiling (梅嶺), 24.IV.2013, leg. B.-X. Guo; 1♂ (<named-content xmlns:xlink="http://www.w3.org/1999/xlink" content-type="dwc:institutional_code" xlink:title="Taiwan Agricultural Research Institute, Taichung, Taiwan" xlink:href="http://grbio.org/institution/taiwan-agricultural-research-institute" xlink:type="simple">TARI</named-content>), same but with “5.X.2015”; 2♀ (<named-content xmlns:xlink="http://www.w3.org/1999/xlink" content-type="dwc:institutional_code" xlink:title="Taiwan Agricultural Research Institute, Taichung, Taiwan" xlink:href="http://grbio.org/institution/taiwan-agricultural-research-institute" xlink:type="simple">TARI</named-content>), same locality, 2.XI.2015, leg. Y.-T. Chung; Taipei: 1♂ (<named-content xmlns:xlink="http://www.w3.org/1999/xlink" content-type="dwc:institutional_code" xlink:title="Taiwan Agricultural Research Institute, Taichung, Taiwan" xlink:href="http://grbio.org/institution/taiwan-agricultural-research-institute" xlink:type="simple">TARI</named-content>), Chungho (中和), 22.V.2010, leg. Y.-L. Lin; 1♂ (<named-content xmlns:xlink="http://www.w3.org/1999/xlink" content-type="dwc:institutional_code" xlink:title="Taiwan Agricultural Research Institute, Taichung, Taiwan" xlink:href="http://grbio.org/institution/taiwan-agricultural-research-institute" xlink:type="simple">TARI</named-content>), Fushan (福山), 11.IV.2021, leg. I.-H. Ku; 1♂ (<named-content xmlns:xlink="http://www.w3.org/1999/xlink" content-type="dwc:institutional_code" xlink:title="Taiwan Agricultural Research Institute, Taichung, Taiwan" xlink:href="http://grbio.org/institution/taiwan-agricultural-research-institute" xlink:type="simple">TARI</named-content>), Kotou (格頭), 27.III.2010, leg. H.-J. Chen; 1♂ (<named-content xmlns:xlink="http://www.w3.org/1999/xlink" content-type="dwc:institutional_code" xlink:title="Taiwan Agricultural Research Institute, Taichung, Taiwan" xlink:href="http://grbio.org/institution/taiwan-agricultural-research-institute" xlink:type="simple">TARI</named-content>), Urai (= Wulai, 烏來), 14.V.1933, leg. M. Chûjô; 1♀ (<named-content xmlns:xlink="http://www.w3.org/1999/xlink" content-type="dwc:institutional_code" xlink:title="Taiwan Agricultural Research Institute, Taichung, Taiwan" xlink:href="http://grbio.org/institution/taiwan-agricultural-research-institute" xlink:type="simple">TARI</named-content>), same locality, 16.IV.2008, leg. J.-F. Tsai; 1♀ (<named-content xmlns:xlink="http://www.w3.org/1999/xlink" content-type="dwc:institutional_code" xlink:title="Kitakyushu Museum of Natural History and Human History, Kitakyushu, Japan" xlink:href="http://grbio.org/institution/kitakyushu-museum-and-institute-natural-history" xlink:type="simple">KMNH</named-content>), Yangmingshan (陽明山), 28.IV.1970, leg. M. Yamamoto; Taitung: 1♀ (<named-content xmlns:xlink="http://www.w3.org/1999/xlink" content-type="dwc:institutional_code" xlink:title="Taiwan Agricultural Research Institute, Taichung, Taiwan" xlink:href="http://grbio.org/institution/taiwan-agricultural-research-institute" xlink:type="simple">TARI</named-content>), Anshuo (安朔), 27.VII.2011, leg. W.-T. Liu; 2♀ (<named-content xmlns:xlink="http://www.w3.org/1999/xlink" content-type="dwc:institutional_code" xlink:title="Taiwan Agricultural Research Institute, Taichung, Taiwan" xlink:href="http://grbio.org/institution/taiwan-agricultural-research-institute" xlink:type="simple">TARI</named-content>), Chipon (知本), 25.III.1935, leg. M. Chûjô; 1♂, 1♀ (<named-content xmlns:xlink="http://www.w3.org/1999/xlink" content-type="dwc:institutional_code" xlink:title="Taiwan Agricultural Research Institute, Taichung, Taiwan" xlink:href="http://grbio.org/institution/taiwan-agricultural-research-institute" xlink:type="simple">TARI</named-content>), same locality (= Tipon), 8.V.1943, leg. M. Chûjô; 1♂ (<named-content xmlns:xlink="http://www.w3.org/1999/xlink" content-type="dwc:institutional_code" xlink:title="Kitakyushu Museum of Natural History and Human History, Kitakyushu, Japan" xlink:href="http://grbio.org/institution/kitakyushu-museum-and-institute-natural-history" xlink:type="simple">KMNH</named-content>), Kueitien (歸田), 17.VI.1976, leg. H. Makihara; 1♂, 1♀ (<named-content xmlns:xlink="http://www.w3.org/1999/xlink" content-type="dwc:institutional_code" xlink:title="Taiwan Agricultural Research Institute, Taichung, Taiwan" xlink:href="http://grbio.org/institution/taiwan-agricultural-research-institute" xlink:type="simple">TARI</named-content>), Liyuan (栗園), 19.VI.2013, leg. C.-F. Lee; 1♂ (<named-content xmlns:xlink="http://www.w3.org/1999/xlink" content-type="dwc:institutional_code" xlink:title="Taiwan Agricultural Research Institute, Taichung, Taiwan" xlink:href="http://grbio.org/institution/taiwan-agricultural-research-institute" xlink:type="simple">TARI</named-content>), Motien (摩天), 18.VI.2013, leg. J.-C. Chen; 3♂, 1♀ (<named-content xmlns:xlink="http://www.w3.org/1999/xlink" content-type="dwc:institutional_code" xlink:title="Taiwan Agricultural Research Institute, Taichung, Taiwan" xlink:href="http://grbio.org/institution/taiwan-agricultural-research-institute" xlink:type="simple">TARI</named-content>), Taimali (太麻里), 20.III.2008, leg. P.-F. Wang; 1♀ (<named-content xmlns:xlink="http://www.w3.org/1999/xlink" content-type="dwc:institutional_code" xlink:title="Taiwan Agricultural Research Institute, Taichung, Taiwan" xlink:href="http://grbio.org/institution/taiwan-agricultural-research-institute" xlink:type="simple">TARI</named-content>), Taito (= Taitung, 台東), 25.II.-27.III.1919, leg. S. Inamura; Taoyuan: 1♂ (<named-content xmlns:xlink="http://www.w3.org/1999/xlink" content-type="dwc:institutional_code" xlink:title="Taiwan Agricultural Research Institute, Taichung, Taiwan" xlink:href="http://grbio.org/institution/taiwan-agricultural-research-institute" xlink:type="simple">TARI</named-content>), Hsuehwunao (雪霧鬧), 10.VI.2016, leg. Y.-L. Lin.</p></tp:treatment-sec><tp:treatment-sec sec-type="redescription" id="SECID0EHZBG"><title>Redescription.</title><p>Length 6.9–8.4 mm, width 4.3–5.4 mm. Body color (Fig. <xref ref-type="fig" rid="F2">2D–F</xref>) yellowish brown, scutellum black, pronotum with three spots: one near apical margin at middle, and a pair of spots at sides; elytra with ten black spots, arranged as follows: two large spots along suture at apical 1/3 and near apices; one pair near base between suture and humeral calli; two pairs at basal 1/3, one large spot near lateral margin, another between it and suture; and one pair of large spots at apical 1/3 near lateral margins. Antennae (Fig. <xref ref-type="fig" rid="F5">5A</xref>) with antennomere III slender, IV–VI slightly swollen, VII moderately swollen, VIII–X strongly swollen, XI elongate oval, length ratios of antennomeres I–XI 1.0: 0.4: 0.5: 0.4: 0.3: 0.3: 0.4: 0.5: 0.5: 0.5: 0.7, length to width ratios of antennomeres I–XI 2.5: 1.9: 2.5: 1.6: 1.4: 1.3: 1.3: 1.3: 1.2: 1.2: 1.9. Pronotum 2.3× wider than long, lateral margins widest at base, convergent anteriorly, anterior angles strongly produced; anterior and lateral margins bordered, lateral margins barely visible in dorsal view; trichobothria absent on both anterior and posterior angles; disc covered with dense coarse punctures, interspaces with fine punctures, both sides covered with much larger, denser punctures. Scutellum distinctly wider than long, narrowed posteriorly. Elytra 1.1–1.2× longer than wide; lateral margins slightly wider posteriorly, widest near middle. Humeral calli well developed; disc covered with rather regular coarse punctures; interspaces covered with fine, sparse punctures. Hind wing well developed. Aedeagus (Fig. <xref ref-type="fig" rid="F5">5B, C</xref>) with apical process narrowly rounded in dorsal view, lateral margins slightly narrowed in apical 1/4, with dense short setae along lateral margins from near apex to apical 1/4; strongly curved at basal 1/3 in lateral view; endophallic sclerite extremely elongate. Gonocoxae (Fig. <xref ref-type="fig" rid="F5">5D</xref>) wide, but mesal margins subtruncate, with several long setae along apical and outer margins. Ventrite VIII (Fig. <xref ref-type="fig" rid="F5">5E</xref>) transverse, with dense long setae along outer margin. Receptacle of spermatheca (Fig. <xref ref-type="fig" rid="F5">5F</xref>) slender, not separated from pump; pump short and curved; sclerotized proximal spermathecal duct moderately long.</p><fig id="F5" position="float" orientation="portrait"><object-id xmlns:xlink="http://www.w3.org/1999/xlink" content-type="doi" xlink:type="simple">10.3897/zookeys.1120.87526.figure5</object-id><object-id xmlns:xlink="http://www.w3.org/1999/xlink" content-type="arpha" xlink:type="simple">598DBFE7-BA09-56FA-956B-E77E7AFDC8A2</object-id><label>Figure 5.</label><caption><p>Diagnostic characters of <tp:taxon-name><tp:taxon-name-part taxon-name-part-type="genus" reg="Gonioctena">Gonioctena</tp:taxon-name-part> (<tp:taxon-name-part taxon-name-part-type="subgenus" reg="Asiphytodecta">Asiphytodecta</tp:taxon-name-part>) <tp:taxon-name-part taxon-name-part-type="species" reg="tredecimmaculata">tredecimmaculata</tp:taxon-name-part></tp:taxon-name> (Jacoby) from Taiwan <bold>A</bold> antenna <bold>B</bold> aedeagus, dorsal view <bold>C</bold> aedeagus, lateral view <bold>D</bold> gonocoxae <bold>E</bold> abdominal ventrite VIII <bold>F</bold> spermatheca.</p></caption><graphic xmlns:xlink="http://www.w3.org/1999/xlink" xlink:href="zookeys-1120-001_article-87526__-g005.jpg" position="float" orientation="portrait" xlink:type="simple" id="oo_738724.jpg"><uri content-type="original_file" xlink:type="simple">https://binary.pensoft.net/fig/738724</uri></graphic></fig></tp:treatment-sec><tp:treatment-sec sec-type="variation" id="SECID0EM2BG"><title>Variations.</title><p>Black spots on the dorsum are predominantly large in Chinese populations but extremely variable in Taiwanese populations. Diagnostic characters of Chinese populations (Fig. <xref ref-type="fig" rid="F6">6</xref>) are similar to those in Taiwan, but without dense, short setae along lateral margins of the aedeagus from near apex to apical 1/4 (Fig. <xref ref-type="fig" rid="F6">6B, C</xref>); and mesally narrowed apical margins of gonocoxae (Fig. <xref ref-type="fig" rid="F6">6D</xref>).</p><fig id="F6" position="float" orientation="portrait"><object-id xmlns:xlink="http://www.w3.org/1999/xlink" content-type="doi" xlink:type="simple">10.3897/zookeys.1120.87526.figure6</object-id><object-id xmlns:xlink="http://www.w3.org/1999/xlink" content-type="arpha" xlink:type="simple">937FB0EB-4DE5-550D-8838-10B16129E926</object-id><label>Figure 6.</label><caption><p>Diagnostic characters of <tp:taxon-name><tp:taxon-name-part taxon-name-part-type="genus" reg="Gonioctena">Gonioctena</tp:taxon-name-part> (<tp:taxon-name-part taxon-name-part-type="subgenus" reg="Asiphytodecta">Asiphytodecta</tp:taxon-name-part>) <tp:taxon-name-part taxon-name-part-type="species" reg="tredecimmaculata">tredecimmaculata</tp:taxon-name-part></tp:taxon-name> (Jacoby) from China <bold>A</bold> antenna <bold>B</bold> aedeagus, dorsal view <bold>C</bold> aedeagus, lateral view <bold>D</bold> gonocoxae <bold>E</bold> abdominal ventrite VIII <bold>F</bold> spermatheca.</p></caption><graphic xmlns:xlink="http://www.w3.org/1999/xlink" xlink:href="zookeys-1120-001_article-87526__-g006.jpg" position="float" orientation="portrait" xlink:type="simple" id="oo_738725.jpg"><uri content-type="original_file" xlink:type="simple">https://binary.pensoft.net/fig/738725</uri></graphic></fig></tp:treatment-sec><tp:treatment-sec sec-type="diagnosis" id="SECID0EF4BG"><title>Diagnosis.</title><p><tp:taxon-name><tp:taxon-name-part taxon-name-part-type="genus" reg="Gonioctena">Gonioctena</tp:taxon-name-part> (<tp:taxon-name-part taxon-name-part-type="subgenus" reg="Asiphytodecta">Asiphytodecta</tp:taxon-name-part>) <tp:taxon-name-part taxon-name-part-type="species" reg="tredecimmaculata">tredecimmaculata</tp:taxon-name-part></tp:taxon-name> is easily distinguished from the other consubgeneric species, <tp:taxon-name><tp:taxon-name-part taxon-name-part-type="genus" reg="Gonioctena">G.</tp:taxon-name-part> (<tp:taxon-name-part taxon-name-part-type="subgenus" reg="Asiphytodecta">A.</tp:taxon-name-part>) <tp:taxon-name-part taxon-name-part-type="species" reg="subgeminata">subgeminata</tp:taxon-name-part></tp:taxon-name> by the following combination of the characters: three black spots on pronotum (Fig. <xref ref-type="fig" rid="F2">2D</xref>) (without black spots on pronotum in <tp:taxon-name><tp:taxon-name-part taxon-name-part-type="genus" reg="Gonioctena">G.</tp:taxon-name-part> (<tp:taxon-name-part taxon-name-part-type="subgenus" reg="Asiphytodecta">A.</tp:taxon-name-part>) <tp:taxon-name-part taxon-name-part-type="species" reg="subgeminata">subgeminata</tp:taxon-name-part></tp:taxon-name> (Fig. <xref ref-type="fig" rid="F2">2A</xref>)), black scutellum (Fig. <xref ref-type="fig" rid="F2">2D</xref>) (yellowish-brown scutellum in <tp:taxon-name><tp:taxon-name-part taxon-name-part-type="genus" reg="Gonioctena">G.</tp:taxon-name-part> (<tp:taxon-name-part taxon-name-part-type="subgenus" reg="Asiphytodecta">A.</tp:taxon-name-part>) <tp:taxon-name-part taxon-name-part-type="species" reg="subgeminata">subgeminata</tp:taxon-name-part></tp:taxon-name> (Fig. <xref ref-type="fig" rid="F2">2A</xref>)), two black spots on suture of elytra, one at apical 1/3 and the other near apices (Fig. <xref ref-type="fig" rid="F2">2D</xref>) (three black spots on suture of elytra, one at basal-median 1/3 median and apical 1/3, the other at apices in <tp:taxon-name><tp:taxon-name-part taxon-name-part-type="genus" reg="Gonioctena">G.</tp:taxon-name-part> (<tp:taxon-name-part taxon-name-part-type="subgenus" reg="Asiphytodecta">A.</tp:taxon-name-part>) <tp:taxon-name-part taxon-name-part-type="species" reg="subgeminata">subgeminata</tp:taxon-name-part></tp:taxon-name> (Fig. <xref ref-type="fig" rid="F2">2A</xref>)), punctures on elytra entirely confused (Fig. <xref ref-type="fig" rid="F2">2D</xref>) (punctures on elytra arranged into longitudinal striae in <tp:taxon-name><tp:taxon-name-part taxon-name-part-type="genus" reg="Gonioctena">G.</tp:taxon-name-part> (<tp:taxon-name-part taxon-name-part-type="subgenus" reg="Asiphytodecta">A.</tp:taxon-name-part>) <tp:taxon-name-part taxon-name-part-type="species" reg="subgeminata">subgeminata</tp:taxon-name-part></tp:taxon-name> (Fig. <xref ref-type="fig" rid="F2">2A</xref>)), apical process of aedeagus apically narrow and apical margin narrowly rounded (Figs <xref ref-type="fig" rid="F5">5B</xref>, <xref ref-type="fig" rid="F6">6B</xref>) (apical process of aedeagus apically wider and apical margin widely rounded in <tp:taxon-name><tp:taxon-name-part taxon-name-part-type="genus" reg="Gonioctena">G.</tp:taxon-name-part> (<tp:taxon-name-part taxon-name-part-type="subgenus" reg="Asiphytodecta">A.</tp:taxon-name-part>) <tp:taxon-name-part taxon-name-part-type="species" reg="subgeminata">subgeminata</tp:taxon-name-part></tp:taxon-name> (Fig. <xref ref-type="fig" rid="F3">3B</xref>)), wide gonocoxae with irregular apical margin (Figs <xref ref-type="fig" rid="F5">5D</xref>, <xref ref-type="fig" rid="F6">6D</xref>) (slender goncoxae with angular apices in <tp:taxon-name><tp:taxon-name-part taxon-name-part-type="genus" reg="Gonioctena">G.</tp:taxon-name-part> (<tp:taxon-name-part taxon-name-part-type="subgenus" reg="Asiphytodecta">A.</tp:taxon-name-part>) <tp:taxon-name-part taxon-name-part-type="species" reg="subgeminata">subgeminata</tp:taxon-name-part></tp:taxon-name> (Fig. <xref ref-type="fig" rid="F3">3D</xref>)), dense, short setae along outer margins of ventrite VIII (Figs <xref ref-type="fig" rid="F5">5E</xref>, <xref ref-type="fig" rid="F6">6E</xref>) (sparse short setae along outer margins of ventrite VIII in <tp:taxon-name><tp:taxon-name-part taxon-name-part-type="genus" reg="Gonioctena">G.</tp:taxon-name-part> (<tp:taxon-name-part taxon-name-part-type="subgenus" reg="Asiphytodecta">A.</tp:taxon-name-part>) <tp:taxon-name-part taxon-name-part-type="species" reg="subgeminata">subgeminata</tp:taxon-name-part></tp:taxon-name> (Fig. <xref ref-type="fig" rid="F3">3E</xref>)), more slender spermatheca (Figs <xref ref-type="fig" rid="F5">5F</xref>, <xref ref-type="fig" rid="F6">6F</xref>) (relatively wider spermatheca in <tp:taxon-name><tp:taxon-name-part taxon-name-part-type="genus" reg="Gonioctena">G.</tp:taxon-name-part> (<tp:taxon-name-part taxon-name-part-type="subgenus" reg="Asiphytodecta">A.</tp:taxon-name-part>) <tp:taxon-name-part taxon-name-part-type="species" reg="subgeminata">subgeminata</tp:taxon-name-part></tp:taxon-name> (Fig. <xref ref-type="fig" rid="F3">3F</xref>)).</p></tp:treatment-sec><tp:treatment-sec sec-type="host" id="SECID0EIEAI"><title>Host plants.</title><p><tp:taxon-name><tp:taxon-name-part taxon-name-part-type="family">Fabaceae</tp:taxon-name-part></tp:taxon-name>: <italic><tp:taxon-name><tp:taxon-name-part taxon-name-part-type="genus" reg="Pueraria">Pueraria</tp:taxon-name-part></tp:taxon-name></italic> sp. (<xref ref-type="bibr" rid="B48">Lee and Cheng 2007</xref>) and <tp:taxon-name><tp:taxon-name-part taxon-name-part-type="genus" reg="Pueraria">Pueraria</tp:taxon-name-part><tp:taxon-name-part taxon-name-part-type="species" reg="montana">montana</tp:taxon-name-part><tp:taxon-name-part taxon-name-part-type="infraspecific-rank">var.</tp:taxon-name-part><tp:taxon-name-part taxon-name-part-type="variety" reg="montana">montana</tp:taxon-name-part></tp:taxon-name> (Lour.) Merr. (Fig. <xref ref-type="fig" rid="F7">7A</xref>) (<xref ref-type="bibr" rid="B23">Frye et al. 2007</xref>; present study).</p><fig id="F7" position="float" orientation="portrait"><object-id xmlns:xlink="http://www.w3.org/1999/xlink" content-type="doi" xlink:type="simple">10.3897/zookeys.1120.87526.figure7</object-id><object-id xmlns:xlink="http://www.w3.org/1999/xlink" content-type="arpha" xlink:type="simple">7077ADF7-4C72-5B34-A0B5-AFF11E670190</object-id><label>Figure 7.</label><caption><p>Natural history of <tp:taxon-name><tp:taxon-name-part taxon-name-part-type="genus" reg="Gonioctena">Gonioctena</tp:taxon-name-part> (<tp:taxon-name-part taxon-name-part-type="subgenus" reg="Asiphytodecta">Asiphytodecta</tp:taxon-name-part>) <tp:taxon-name-part taxon-name-part-type="species" reg="tredecimmaculata">tredecimmaculata</tp:taxon-name-part></tp:taxon-name> (Jacoby) on host plant <bold>A</bold> host plant, <tp:taxon-name><tp:taxon-name-part taxon-name-part-type="genus" reg="Pueraria">Pueraria</tp:taxon-name-part><tp:taxon-name-part taxon-name-part-type="species" reg="montana">montana</tp:taxon-name-part><tp:taxon-name-part taxon-name-part-type="infraspecific-rank">var.</tp:taxon-name-part><tp:taxon-name-part taxon-name-part-type="variety" reg="montana">montana</tp:taxon-name-part></tp:taxon-name> (<tp:taxon-name><tp:taxon-name-part taxon-name-part-type="family">Fabaceae</tp:taxon-name-part></tp:taxon-name>) <bold>B</bold> eggs <bold>C</bold> first-instar larvae <bold>D</bold> fourth-instar larva <bold>E</bold> pupa <bold>F</bold> adult.</p></caption><graphic xmlns:xlink="http://www.w3.org/1999/xlink" xlink:href="zookeys-1120-001_article-87526__-g007.jpg" position="float" orientation="portrait" xlink:type="simple" id="oo_738726.jpg"><uri content-type="original_file" xlink:type="simple">https://binary.pensoft.net/fig/738726</uri></graphic></fig></tp:treatment-sec><tp:treatment-sec sec-type="biology" id="SECID0EUHAI"><title>Biology.</title><p><tp:taxon-name><tp:taxon-name-part taxon-name-part-type="genus" reg="Gonioctena">Gonioctena</tp:taxon-name-part> (<tp:taxon-name-part taxon-name-part-type="subgenus" reg="Asiphytodecta">Asiphytodecta</tp:taxon-name-part>) <tp:taxon-name-part taxon-name-part-type="species" reg="tredecimmaculata">tredecimmaculata</tp:taxon-name-part></tp:taxon-name> populations are presumed to be univoltine and females are ovoviviparous. In Taiwan, overwintered adults appeared during early March. The females deposited larvae that were enclosed within the chorion (Fig. <xref ref-type="fig" rid="F7">7B</xref>), and they hatched after several hours (Fig. <xref ref-type="fig" rid="F7">7C</xref>). The larvae fed on leaves and the larval duration was eight days. Mature larvae (Fig. <xref ref-type="fig" rid="F7">7D</xref>) burrowed into soil and built underground chambers for pupation. Duration of the pupal stage (Fig. <xref ref-type="fig" rid="F7">7E</xref>) was 12 days. Newly emerged adults (Fig. <xref ref-type="fig" rid="F7">7F</xref>) appeared in mid-April. The biology of this species in In Jiangxi, China (<xref ref-type="bibr" rid="B54">Shen and Xue 1986</xref>) is similar to that of Taiwanese populations. However, overwintered adults appeared during late April. The larvae required ten to 12 days in May to mature and pupal duration was 13 to 16 days. The adults emerged during early June.</p></tp:treatment-sec><tp:treatment-sec sec-type="remarks" id="SECID0EAJAI"><title>Remarks.</title><p>Genetic distance analyses showed that the genetic divergence between the China clade (<italic><tp:taxon-name><tp:taxon-name-part taxon-name-part-type="genus" reg="Gonioctena">G.</tp:taxon-name-part><tp:taxon-name-part taxon-name-part-type="species" reg="tredecimmaculata">tredecimmaculata</tp:taxon-name-part></tp:taxon-name></italic> (Jacoby, 1888)) and Taiwan clade (including <tp:taxon-name><tp:taxon-name-part taxon-name-part-type="genus" reg="Gonioctena">G.</tp:taxon-name-part><tp:taxon-name-part taxon-name-part-type="species" reg="tredecimmaculatus">tredecimmaculatus</tp:taxon-name-part><tp:taxon-name-part taxon-name-part-type="infraspecific-rank">var.</tp:taxon-name-part><tp:taxon-name-part taxon-name-part-type="variety" reg="taiwanensis">taiwanensis</tp:taxon-name-part></tp:taxon-name> Achard, 1924, <italic><tp:taxon-name><tp:taxon-name-part taxon-name-part-type="genus" reg="Gonioctena">G.</tp:taxon-name-part><tp:taxon-name-part taxon-name-part-type="species" reg="ohmomoi">ohmomoi</tp:taxon-name-part></tp:taxon-name></italic><xref ref-type="bibr" rid="B15">Cho et al. 2016</xref>, and <italic><tp:taxon-name><tp:taxon-name-part taxon-name-part-type="genus" reg="Gonioctena">G.</tp:taxon-name-part><tp:taxon-name-part taxon-name-part-type="species" reg="riyuetanensis">riyuetanensis</tp:taxon-name-part></tp:taxon-name></italic><xref ref-type="bibr" rid="B15">Cho et al. 2016</xref>) of <italic><tp:taxon-name><tp:taxon-name-part taxon-name-part-type="genus" reg="Gonioctena">G.</tp:taxon-name-part><tp:taxon-name-part taxon-name-part-type="species" reg="tredecimmmaculata">tredecimmmaculata</tp:taxon-name-part></tp:taxon-name></italic> has not reached to species level. In the field, adults of Taiwanese populations are found in lowlands and are monophagous on <italic><tp:taxon-name><tp:taxon-name-part taxon-name-part-type="genus" reg="Pueraria">Pueraria</tp:taxon-name-part><tp:taxon-name-part taxon-name-part-type="species" reg="montana">montana</tp:taxon-name-part></tp:taxon-name></italic>. Thus, niche separation does not occur to these populations. The data support the hypothesis that they are members of the same species level lineage.</p></tp:treatment-sec><tp:treatment-sec sec-type="distribution" id="SECID0EWLAI"><title>Distribution.</title><p>China, Taiwan.</p></tp:treatment-sec><tp:treatment-sec><!--Section generated to contain objects referenced in tp:taxon-treatment.--><fig id="F2" position="float" orientation="portrait"><object-id xmlns:xlink="http://www.w3.org/1999/xlink" content-type="doi" xlink:type="simple">10.3897/zookeys.1120.87526.figure2</object-id><object-id xmlns:xlink="http://www.w3.org/1999/xlink" content-type="arpha" xlink:type="simple">9CB3FA55-BCB7-5502-B651-359A0ADC9BD6</object-id><label>Figure 2.</label><caption><p>Habitus of <tp:taxon-name><tp:taxon-name-part taxon-name-part-type="genus" reg="Gonioctena">Gonioctena</tp:taxon-name-part> (<tp:taxon-name-part taxon-name-part-type="subgenus" reg="Asiphytodecta">Asiphytodecta</tp:taxon-name-part>) <tp:taxon-name-part taxon-name-part-type="species" reg="subgeminata">subgeminata</tp:taxon-name-part></tp:taxon-name> (Chen) and <italic><tp:taxon-name><tp:taxon-name-part taxon-name-part-type="genus" reg="Gonioctena">G.</tp:taxon-name-part></tp:taxon-name></italic> (<italic><tp:taxon-name><tp:taxon-name-part taxon-name-part-type="genus" reg="Gonioctena"/><tp:taxon-name-part taxon-name-part-type="subgenus" reg="Asiphytodecta">A.</tp:taxon-name-part></tp:taxon-name></italic>) <italic><tp:taxon-name><tp:taxon-name-part taxon-name-part-type="genus" reg="Gonioctena"/><tp:taxon-name-part taxon-name-part-type="species" reg="tredecimmaculata">tredecimmaculata</tp:taxon-name-part></tp:taxon-name></italic> (Jacoby). <bold>A</bold><tp:taxon-name><tp:taxon-name-part taxon-name-part-type="genus" reg="Gonioctena">G.</tp:taxon-name-part> (<tp:taxon-name-part taxon-name-part-type="subgenus" reg="Asiphytodecta">A.</tp:taxon-name-part>) <tp:taxon-name-part taxon-name-part-type="species" reg="subgeminata">subgeminata</tp:taxon-name-part></tp:taxon-name>, dorsal view <bold>B</bold> ditto, ventral view <bold>C</bold> ditto, lateral view <bold>D</bold><tp:taxon-name><tp:taxon-name-part taxon-name-part-type="genus" reg="Gonioctena">G.</tp:taxon-name-part> (<tp:taxon-name-part taxon-name-part-type="subgenus" reg="Asiphytodecta">A.</tp:taxon-name-part>) <tp:taxon-name-part taxon-name-part-type="species" reg="tredecimmaculata">tredecimmaculata</tp:taxon-name-part></tp:taxon-name>, dorsal view <bold>E</bold> ditto, ventral view <bold>F</bold> ditto, lateral view.</p></caption><graphic xmlns:xlink="http://www.w3.org/1999/xlink" xlink:href="zookeys-1120-001_article-87526__-g002.jpg" position="float" orientation="portrait" xlink:type="simple" id="oo_738721.jpg"><uri content-type="original_file" xlink:type="simple">https://binary.pensoft.net/fig/738721</uri></graphic></fig><fig id="F3" position="float" orientation="portrait"><object-id xmlns:xlink="http://www.w3.org/1999/xlink" content-type="doi" xlink:type="simple">10.3897/zookeys.1120.87526.figure3</object-id><object-id xmlns:xlink="http://www.w3.org/1999/xlink" content-type="arpha" xlink:type="simple">FA9C60E9-3180-511A-BCAC-39DBE270E50A</object-id><label>Figure 3.</label><caption><p>Diagnostic characters of <tp:taxon-name><tp:taxon-name-part taxon-name-part-type="genus" reg="Gonioctena">Gonioctena</tp:taxon-name-part> (<tp:taxon-name-part taxon-name-part-type="subgenus" reg="Asiphytodecta">Asiphytodecta</tp:taxon-name-part>) <tp:taxon-name-part taxon-name-part-type="species" reg="subgeminata">subgeminata</tp:taxon-name-part></tp:taxon-name> (Chen) <bold>A</bold> antenna <bold>B</bold> aedeagus, dorsal view <bold>C</bold> aedeagus, lateral view <bold>D</bold> gonocoxae <bold>E</bold> abdominal ventrite VIII <bold>F</bold> spermatheca.</p></caption><graphic xmlns:xlink="http://www.w3.org/1999/xlink" xlink:href="zookeys-1120-001_article-87526__-g003.jpg" position="float" orientation="portrait" xlink:type="simple" id="oo_738722.jpg"><uri content-type="original_file" xlink:type="simple">https://binary.pensoft.net/fig/738722</uri></graphic></fig></tp:treatment-sec><ref-list><ref id="B33"><mixed-citation xmlns:xlink="http://www.w3.org/1999/xlink" xlink:type="simple"><person-group><name name-style="western"><surname>Jacoby</surname><given-names>M</given-names></name></person-group> (<year>1890</year>) <article-title>Descriptions of new species of phytophagous <tp:taxon-name><tp:taxon-name-part taxon-name-part-type="order">Coleoptera</tp:taxon-name-part></tp:taxon-name> received by Mr. J. H. Leech, from Chang-Yang, China.</article-title><source>Entomologist</source><volume>23</volume>: <fpage>114</fpage>–<lpage>118</lpage>. <ext-link xlink:href="https://www.biodiversitylibrary.org/page/31267184" ext-link-type="uri" xlink:type="simple">https://www.biodiversitylibrary.org/page/31267184</ext-link></mixed-citation></ref><ref id="B65"><mixed-citation xmlns:xlink="http://www.w3.org/1999/xlink" xlink:type="simple"><person-group><name name-style="western"><surname>Winkler</surname><given-names>A</given-names></name></person-group> (<year>1930</year>) Catalogus Colleopterorum regionis palaearcticae. Pars 11. Winkler A, Wien, 1265–1392.</mixed-citation></ref><ref id="B6"><mixed-citation xmlns:xlink="http://www.w3.org/1999/xlink" xlink:type="simple"><person-group><name name-style="western"><surname>Chen</surname><given-names>SH</given-names></name></person-group> (<year>1934</year>) <source>Recherches sur les <tp:taxon-name><tp:taxon-name-part taxon-name-part-type="subfamily">Chrysomelinae</tp:taxon-name-part></tp:taxon-name> de la Chine et du Tonkin.</source><publisher-name>Thèse</publisher-name>, <publisher-loc>Faculté de Sciences Université de Paris, Paris</publisher-loc>, <size units="page">105 pp</size>.</mixed-citation></ref><ref id="B64"><mixed-citation xmlns:xlink="http://www.w3.org/1999/xlink" xlink:type="simple"><person-group><name name-style="western"><surname>Weise</surname><given-names>J</given-names></name></person-group> (<year>1916</year>) <source><tp:taxon-name><tp:taxon-name-part taxon-name-part-type="family">Chrysomelidae</tp:taxon-name-part></tp:taxon-name> 12. <tp:taxon-name><tp:taxon-name-part taxon-name-part-type="subfamily">Chrysomelinae</tp:taxon-name-part></tp:taxon-name>. In: Junk W, Schenkling S (Eds) Coleopterorum Catalogus, Par 68, W.</source><publisher-name>Junk</publisher-name>, <publisher-loc>Berlin</publisher-loc>, <size units="page">255 pp</size>. <ext-link xlink:href="https://www.biodiversitylibrary.org/page/10430680" ext-link-type="uri" xlink:type="simple">https://www.biodiversitylibrary.org/page/10430680</ext-link></mixed-citation></ref><ref id="B7"><mixed-citation xmlns:xlink="http://www.w3.org/1999/xlink" xlink:type="simple"><person-group><name name-style="western"><surname>Chen</surname><given-names>SH</given-names></name></person-group> (<year>1935</year>) <article-title>Classification of Asiatic <italic><tp:taxon-name><tp:taxon-name-part taxon-name-part-type="genus">Phytodecta</tp:taxon-name-part></tp:taxon-name></italic> (Col. <tp:taxon-name><tp:taxon-name-part taxon-name-part-type="subfamily">Chrysomelinae</tp:taxon-name-part></tp:taxon-name>).</article-title><source>Dongwuxue Zazhi</source><volume>1</volume>: <fpage>125</fpage>–<lpage>133</lpage>.</mixed-citation></ref><ref id="B8"><mixed-citation xmlns:xlink="http://www.w3.org/1999/xlink" xlink:type="simple"><person-group><name name-style="western"><surname>Chen</surname><given-names>SH</given-names></name></person-group> (<year>1936</year>) <article-title>Catalogue des <tp:taxon-name><tp:taxon-name-part taxon-name-part-type="subfamily">Chrysomelinae</tp:taxon-name-part></tp:taxon-name> de la Chine, de l’Indochine et du Japon.</article-title><source>Notes d’Entomologie Chinoise</source><volume>3</volume>: <fpage>63</fpage>–<lpage>102</lpage>.</mixed-citation></ref><ref id="B17"><mixed-citation xmlns:xlink="http://www.w3.org/1999/xlink" xlink:type="simple"><person-group><name name-style="western"><surname>Chûjô</surname><given-names>M</given-names></name></person-group> (<year>1958</year>) <article-title>A taxonomic study on the <tp:taxon-name><tp:taxon-name-part taxon-name-part-type="family">Chrysomelidae</tp:taxon-name-part></tp:taxon-name> (<tp:taxon-name><tp:taxon-name-part taxon-name-part-type="class">Insecta</tp:taxon-name-part></tp:taxon-name>, <tp:taxon-name><tp:taxon-name-part taxon-name-part-type="order">Coleoptera</tp:taxon-name-part></tp:taxon-name>) from Formosa, part X. Subfamily <tp:taxon-name><tp:taxon-name-part taxon-name-part-type="subfamily">Chrysomelinae</tp:taxon-name-part></tp:taxon-name>.</article-title><source>Quarterly Journal of the Taiwan Museum</source><volume>11</volume>: <fpage>1</fpage>–<lpage>85</lpage>.</mixed-citation></ref><ref id="B9"><mixed-citation xmlns:xlink="http://www.w3.org/1999/xlink" xlink:type="simple"><person-group><name name-style="western"><surname>Chen</surname><given-names>SH</given-names></name><name name-style="western"><surname>Young</surname><given-names>B</given-names></name></person-group> (<year>1941</year>) <article-title>The coleopterous genus <italic><tp:taxon-name><tp:taxon-name-part taxon-name-part-type="genus">Asiphytodecta</tp:taxon-name-part></tp:taxon-name></italic> Chen.</article-title><source>Sinensia</source><volume>12</volume>: <fpage>199</fpage>–<lpage>210</lpage>.</mixed-citation></ref><ref id="B18"><mixed-citation xmlns:xlink="http://www.w3.org/1999/xlink" xlink:type="simple"><person-group><name name-style="western"><surname>Chûjô</surname><given-names>M</given-names></name></person-group> (<year>1963</year>) <article-title>Chrysomelid-beetles from Formosa, preserved in the Hungarian Natural History Museum, Budapest.</article-title><source>Annales Historico-Naturales Musei Nationalis Hungarici</source><volume>55</volume>: <fpage>379</fpage>–<lpage>402</lpage>.</mixed-citation></ref><ref id="B35"><mixed-citation xmlns:xlink="http://www.w3.org/1999/xlink" xlink:type="simple"><person-group><name name-style="western"><surname>Kimoto</surname><given-names>S</given-names></name></person-group> (<year>1966</year>) <article-title>A list of the chrysomelid specimens of Taiwan preserved in the Zoological Museum, Berlin.</article-title><source>Esakia</source><volume>5</volume>: <fpage>21</fpage>–<lpage>38</lpage>. <ext-link xlink:href="10.5109/2351" ext-link-type="doi" xlink:type="simple">https://doi.org/10.5109/2351</ext-link></mixed-citation></ref><ref id="B36"><mixed-citation xmlns:xlink="http://www.w3.org/1999/xlink" xlink:type="simple"><person-group><name name-style="western"><surname>Kimoto</surname><given-names>S</given-names></name></person-group> (<year>1967</year>) <article-title>A list of the chrysomelid species from Hong Kong, with descriptions of three new species.</article-title><source>Esakia</source><volume>6</volume>: <fpage>55</fpage>–<lpage>63</lpage>. <ext-link xlink:href="10.5109/2355" ext-link-type="doi" xlink:type="simple">https://doi.org/10.5109/2355</ext-link></mixed-citation></ref><ref id="B37"><mixed-citation xmlns:xlink="http://www.w3.org/1999/xlink" xlink:type="simple"><person-group><name name-style="western"><surname>Kimoto</surname><given-names>S</given-names></name></person-group> (<year>1969</year>) <article-title>Notes on the <tp:taxon-name><tp:taxon-name-part taxon-name-part-type="family">Chrysomelidae</tp:taxon-name-part></tp:taxon-name> from Taiwan II.</article-title><source>Esakia</source><volume>7</volume>: <fpage>1</fpage>–<lpage>68</lpage>. <ext-link xlink:href="10.5109/2358" ext-link-type="doi" xlink:type="simple">https://doi.org/10.5109/2358</ext-link></mixed-citation></ref><ref id="B4"><mixed-citation xmlns:xlink="http://www.w3.org/1999/xlink" xlink:type="simple"><person-group><name name-style="western"><surname>Bezděk</surname><given-names>J</given-names></name></person-group> (<year>2002</year>) <article-title>A review of the <italic><tp:taxon-name><tp:taxon-name-part taxon-name-part-type="genus">Gonioctena</tp:taxon-name-part><tp:taxon-name-part taxon-name-part-type="species">tredecimmaculata</tp:taxon-name-part></tp:taxon-name></italic> (Jacoby, 1888) group (<tp:taxon-name><tp:taxon-name-part taxon-name-part-type="order">Coleoptera</tp:taxon-name-part></tp:taxon-name>, <tp:taxon-name><tp:taxon-name-part taxon-name-part-type="family">Chrysomelidae</tp:taxon-name-part></tp:taxon-name>, <tp:taxon-name><tp:taxon-name-part taxon-name-part-type="subfamily">Chrysomelinae</tp:taxon-name-part></tp:taxon-name>).</article-title><source>Entomologica Basiliensia</source><volume>24</volume>: <fpage>7</fpage>–<lpage>22</lpage>.</mixed-citation></ref><ref id="B45"><mixed-citation xmlns:xlink="http://www.w3.org/1999/xlink" xlink:type="simple"><person-group><name name-style="western"><surname>Kippenberg</surname><given-names>H</given-names></name></person-group> (<year>2010</year>) <article-title>Subfamily <tp:taxon-name><tp:taxon-name-part taxon-name-part-type="subfamily">Chrysomelinae</tp:taxon-name-part></tp:taxon-name> Latreille, 1802.</article-title> In: <person-group><name name-style="western"><surname>Löbl</surname><given-names>L</given-names></name><name name-style="western"><surname>Smetana</surname><given-names>A</given-names></name></person-group> (<role>Eds</role>) <issue-title>Catalogue of Palaearctic Coleoptera, Volume 6.</issue-title><source><tp:taxon-name><tp:taxon-name-part taxon-name-part-type="superfamily">Chrysomeloidea</tp:taxon-name-part></tp:taxon-name>. Apollo Books, Stenstrup</source>, <fpage>390</fpage>–<lpage>443</lpage>.</mixed-citation></ref><ref id="B66"><mixed-citation xmlns:xlink="http://www.w3.org/1999/xlink" xlink:type="simple"><person-group><name name-style="western"><surname>Yang</surname><given-names>XK</given-names></name><name name-style="western"><surname>Ge</surname><given-names>SQ</given-names></name><name name-style="western"><surname>Nie</surname><given-names>RE</given-names></name><name name-style="western"><surname>Ruan</surname><given-names>YG</given-names></name><name name-style="western"><surname>Li</surname><given-names>WZ</given-names></name></person-group> (<year>2015</year>) <source>Chinese leaf beetles.</source><publisher-name>Science Press</publisher-name>, <publisher-loc>Beijing</publisher-loc>, <size units="page">507 pp</size>.</mixed-citation></ref><ref id="B43"><mixed-citation xmlns:xlink="http://www.w3.org/1999/xlink" xlink:type="simple"><person-group><name name-style="western"><surname>Kimoto</surname><given-names>S</given-names></name><name name-style="western"><surname>Chu</surname><given-names>Y-I</given-names></name></person-group> (<year>1996</year>) <article-title>Systematic catalog of <tp:taxon-name><tp:taxon-name-part taxon-name-part-type="family">Chrysomelidae</tp:taxon-name-part></tp:taxon-name> of Taiwan (<tp:taxon-name><tp:taxon-name-part taxon-name-part-type="class">Insecta</tp:taxon-name-part></tp:taxon-name>: <tp:taxon-name><tp:taxon-name-part taxon-name-part-type="order">Coleoptera</tp:taxon-name-part></tp:taxon-name>).</article-title><source>Bulletin of the Institute of Comparative Studies of International Cultures and Societies</source><volume>16</volume>: <fpage>1</fpage>–<lpage>152</lpage>.</mixed-citation></ref><ref id="B44"><mixed-citation xmlns:xlink="http://www.w3.org/1999/xlink" xlink:type="simple"><person-group><name name-style="western"><surname>Kimoto</surname><given-names>S</given-names></name><name name-style="western"><surname>Takizawa</surname><given-names>H</given-names></name></person-group> (<year>1997</year>) <source>Leaf beetles (<tp:taxon-name><tp:taxon-name-part taxon-name-part-type="family">Chrysomelidae</tp:taxon-name-part></tp:taxon-name>) of Taiwan.</source><publisher-name>Tokai University Press</publisher-name>, <publisher-loc>Tokyo</publisher-loc>, <size units="page">581 pp</size>.</mixed-citation></ref><ref id="B40"><mixed-citation xmlns:xlink="http://www.w3.org/1999/xlink" xlink:type="simple"><person-group><name name-style="western"><surname>Kimoto</surname><given-names>S</given-names></name></person-group> (<year>1989</year>) <article-title>The Taiwanese <tp:taxon-name><tp:taxon-name-part taxon-name-part-type="family">Chrysomelidae</tp:taxon-name-part></tp:taxon-name> (<tp:taxon-name><tp:taxon-name-part taxon-name-part-type="class">Insecta</tp:taxon-name-part></tp:taxon-name>: <tp:taxon-name><tp:taxon-name-part taxon-name-part-type="order">Coleoptera</tp:taxon-name-part></tp:taxon-name>) collected by Dr. Kintaro Baba, on the occasion of his entomological survey in 1983 and 1986.</article-title><source>Kurume University Journal</source><volume>38</volume>: <fpage>237</fpage>–<lpage>272</lpage>.</mixed-citation></ref><ref id="B41"><mixed-citation xmlns:xlink="http://www.w3.org/1999/xlink" xlink:type="simple"><person-group><name name-style="western"><surname>Kimoto</surname><given-names>S</given-names></name></person-group> (<year>1991</year>) <article-title>The Taiwanese <tp:taxon-name><tp:taxon-name-part taxon-name-part-type="family">Chrysomelidae</tp:taxon-name-part></tp:taxon-name> (<tp:taxon-name><tp:taxon-name-part taxon-name-part-type="class">Insecta</tp:taxon-name-part></tp:taxon-name>: <tp:taxon-name><tp:taxon-name-part taxon-name-part-type="order">Coleoptera</tp:taxon-name-part></tp:taxon-name>) collected by Dr. Kintaro Baba, on the occasion of his entomological survey in 1987, 1988 and 1989.</article-title><source>Kurume University Journal</source><volume>40</volume>: <fpage>1</fpage>–<lpage>27</lpage>. <ext-link xlink:href="10.5109/2511" ext-link-type="doi" xlink:type="simple">https://doi.org/10.5109/2511</ext-link></mixed-citation></ref><ref id="B15"><mixed-citation xmlns:xlink="http://www.w3.org/1999/xlink" xlink:type="simple"><person-group><name name-style="western"><surname>Cho</surname><given-names>H-W</given-names></name><name name-style="western"><surname>Takizawa</surname><given-names>H</given-names></name><name name-style="western"><surname>Borowiec</surname><given-names>L</given-names></name></person-group> (<year>2016</year>) <article-title>Notes on <italic><tp:taxon-name><tp:taxon-name-part taxon-name-part-type="genus">Gonioctena</tp:taxon-name-part><tp:taxon-name-part taxon-name-part-type="species">tredecimmaculata</tp:taxon-name-part></tp:taxon-name></italic> (Jacoby, 1888), with descriptions of two new species from Taiwan (<tp:taxon-name><tp:taxon-name-part taxon-name-part-type="order">Coleoptera</tp:taxon-name-part></tp:taxon-name>: <tp:taxon-name><tp:taxon-name-part taxon-name-part-type="family">Chrysomelidae</tp:taxon-name-part></tp:taxon-name>: <tp:taxon-name><tp:taxon-name-part taxon-name-part-type="subfamily">Chrysomelinae</tp:taxon-name-part></tp:taxon-name>).</article-title><source>Annales Zoologici</source><volume>66</volume>(<issue>3</issue>): <fpage>357</fpage>–<lpage>369</lpage>. <ext-link xlink:href="10.3161/00034541ANZ2016.66.3.002" ext-link-type="doi" xlink:type="simple">https://doi.org/10.3161/00034541ANZ2016.66.3.002</ext-link></mixed-citation></ref><ref id="B48"><mixed-citation xmlns:xlink="http://www.w3.org/1999/xlink" xlink:type="simple"><person-group><name name-style="western"><surname>Lee</surname><given-names>C-F</given-names></name><name name-style="western"><surname>Cheng</surname><given-names>H-T</given-names></name></person-group> (<year>2007</year>) <source>The <tp:taxon-name><tp:taxon-name-part taxon-name-part-type="family">Chrysomelidae</tp:taxon-name-part></tp:taxon-name> of Taiwan, 1.</source><publisher-name>Sishou-Hills Insect Observation Network</publisher-name>, <publisher-loc>Taipei County</publisher-loc>, <size units="page">199 pp</size>. [in Chinese]</mixed-citation></ref><ref id="B23"><mixed-citation xmlns:xlink="http://www.w3.org/1999/xlink" xlink:type="simple"><person-group><name name-style="western"><surname>Frye</surname><given-names>MJ</given-names></name><name name-style="western"><surname>Hough-Goldstein</surname><given-names>J</given-names></name><name name-style="western"><surname>Sun</surname><given-names>JH</given-names></name></person-group> (<year>2007</year>) <article-title>Biology and preliminary rang host assessment of two potential kudzu biological control agents.</article-title><source>Environmental Entomology</source><volume>36</volume>(<issue>6</issue>): <fpage>1430</fpage>–<lpage>1440</lpage>. <ext-link xlink:href="10.1093/ee/36.6.1430" ext-link-type="doi" xlink:type="simple">https://doi.org/10.1093/ee/36.6.1430</ext-link></mixed-citation></ref><ref id="B54"><mixed-citation xmlns:xlink="http://www.w3.org/1999/xlink" xlink:type="simple"><person-group><name name-style="western"><surname>Shen</surname><given-names>R-W</given-names></name><name name-style="western"><surname>Xue</surname><given-names>F-S</given-names></name></person-group> (<year>1986</year>) <article-title>Biology of <italic><tp:taxon-name><tp:taxon-name-part taxon-name-part-type="genus">Gonioctena</tp:taxon-name-part><tp:taxon-name-part taxon-name-part-type="species">tredecimmaculata</tp:taxon-name-part></tp:taxon-name></italic> (Jacoby) with the habit of viviparity.</article-title><source>Acta Agriculturae Universitatis Jiangxiensis</source><volume>26</volume>: <fpage>21</fpage>–<lpage>23</lpage>. [in Chinese]</mixed-citation></ref></ref-list></tp:taxon-treatment>
