# Supplementary material for: ﻿Integrative taxonomy of the leaf-beetle genus Gonioctena Chevrolat, 1836 in Taiwan (Coleoptera, Chrysomelidae, Chrysomelinae, Gonioctenini) reveals new synonymies and one new species
Source: Zookeys. 2022 Sep 5;1120:1–46. doi: 10.3897/zookeys.1120.87526 (PMC9848659; doi:10.3897/zookeys.1120.87526)
Supplement: XML Treatment for Gonioctena (Brachyphytodecta) liui [file zookeys.1120.87526-treatment4.xml]

<!DOCTYPE tp:taxon-treatment
  PUBLIC "-//TaxonX//DTD Taxonomic Treatment Publishing DTD v0 20100105//EN" "tax-treatment-NSO.dtd">
<tp:taxon-treatment xmlns:tp="http://www.plazi.org/taxpub"><tp:treatment-meta><kwd-group><label>Taxon classification</label><kwd>
                <named-content content-type="kingdom">Animalia</named-content>
              </kwd><kwd>
                <named-content content-type="order">Coleoptera</named-content>
              </kwd><kwd>
                <named-content content-type="family">Chrysomelidae</named-content>
              </kwd></kwd-group><mixed-citation publication-type="journal"><person-group><name><surname>Lee</surname><given-names>Chi-Feng</given-names></name><name><surname>Hsieh</surname><given-names>Chia-Hung</given-names></name></person-group><article-title>﻿Integrative taxonomy of the leaf-beetle genus <italic><tp:taxon-name><tp:taxon-name-part taxon-name-part-type="genus" reg="Gonioctena">Gonioctena</tp:taxon-name-part></tp:taxon-name></italic> Chevrolat, 1836 in Taiwan (<tp:taxon-name><tp:taxon-name-part taxon-name-part-type="order">Coleoptera</tp:taxon-name-part></tp:taxon-name>, <tp:taxon-name><tp:taxon-name-part taxon-name-part-type="family">Chrysomelidae</tp:taxon-name-part></tp:taxon-name>, <tp:taxon-name><tp:taxon-name-part taxon-name-part-type="subfamily">Chrysomelinae</tp:taxon-name-part></tp:taxon-name>, <tp:taxon-name><tp:taxon-name-part taxon-name-part-type="tribe">Gonioctenini</tp:taxon-name-part></tp:taxon-name>) reveals new synonymies and one new species</article-title><source>Zookeys</source><day>05</day><month>09</month><year>2022</year><volume>1120</volume><fpage>1</fpage><lpage>46</lpage><pub-id pub-id-type="doi">10.3897/zookeys.1120.87526</pub-id></mixed-citation></tp:treatment-meta><tp:nomenclature><label>﻿</label><tp:taxon-name><object-id xmlns:xlink="http://www.w3.org/1999/xlink" content-type="arpha" xlink:type="simple">432D91A4-23A6-5330-A51F-E3236898EF42</object-id><tp:taxon-name-part taxon-name-part-type="genus" reg="Gonioctena">Gonioctena</tp:taxon-name-part> (<tp:taxon-name-part taxon-name-part-type="subgenus" reg="Brachyphytodecta">Brachyphytodecta</tp:taxon-name-part>) <tp:taxon-name-part taxon-name-part-type="species" reg="liui">liui</tp:taxon-name-part><object-id xmlns:xlink="http://www.w3.org/1999/xlink" content-type="zoobank" xlink:type="simple">https://zoobank.org/EECC59E7-265B-479E-9A7B-7C2EDCDBA4AE</object-id></tp:taxon-name><tp:taxon-status xmlns:xlink="http://www.w3.org/1999/xlink" xlink:type="simple">sp. nov.</tp:taxon-status><xref ref-type="fig" rid="F9">Figs 9D–F</xref><xref ref-type="fig" rid="F12">, 12</xref><xref ref-type="fig" rid="F13">, 13</xref><tp:nomenclature-citation-list><tp:nomenclature-citation><tp:taxon-name>
                  <tp:taxon-name-part taxon-name-part-type="genus" reg="Gonioctena">Gonioctena</tp:taxon-name-part>
                  <tp:taxon-name-part taxon-name-part-type="species" reg="issikii">issikii</tp:taxon-name-part>
                </tp:taxon-name><comment>: <xref ref-type="bibr" rid="B25">Ge et al. 2007</xref>: 582 (aedeagus); <xref ref-type="bibr" rid="B11">Cho 2016</xref>: 95 (redescription). Misidentification</comment></tp:nomenclature-citation></tp:nomenclature-citation-list></tp:nomenclature><tp:treatment-sec sec-type="Types (n = 95)" id="SECID0EB4BI"><title>Types (n = 95).</title><p><bold><italic>Holotype</italic></bold> ♂ (<named-content xmlns:xlink="http://www.w3.org/1999/xlink" content-type="dwc:institutional_code" xlink:title="Taiwan Agricultural Research Institute, Taichung, Taiwan" xlink:href="http://grbio.org/institution/taiwan-agricultural-research-institute" xlink:type="simple">TARI</named-content>): TAIWAN. Nantou: Peitungyanshan (北東眼山), 3.VII.2014, leg. F.-S. Huang, 變葉新木薑子 (<tp:taxon-name><tp:taxon-name-part taxon-name-part-type="genus" reg="Neolitsea">Neolitsea</tp:taxon-name-part><tp:taxon-name-part taxon-name-part-type="species" reg="aciculata">aciculata</tp:taxon-name-part><tp:taxon-name-part taxon-name-part-type="infraspecific-rank">var.</tp:taxon-name-part><tp:taxon-name-part taxon-name-part-type="variety" reg="variabillima">variabillima</tp:taxon-name-part></tp:taxon-name>) 噴霧 (fogging). <bold><italic>Paratypes</italic></bold>. Nantou: 3♂, 4♀ (<named-content xmlns:xlink="http://www.w3.org/1999/xlink" content-type="dwc:institutional_code" xlink:title="Taiwan Agricultural Research Institute, Taichung, Taiwan" xlink:href="http://grbio.org/institution/taiwan-agricultural-research-institute" xlink:type="simple">TARI</named-content>), Lienhuachih (蓮華池), 7.V.2016, leg. C.-J. Liu; 5♂ (<named-content xmlns:xlink="http://www.w3.org/1999/xlink" content-type="dwc:institutional_code" xlink:title="Taiwan Agricultural Research Institute, Taichung, Taiwan" xlink:href="http://grbio.org/institution/taiwan-agricultural-research-institute" xlink:type="simple">TARI</named-content>), same but with “21.V.2016”, reared from larvae; 5♂, 5♀ (<named-content xmlns:xlink="http://www.w3.org/1999/xlink" content-type="dwc:institutional_code" xlink:title="Taiwan Agricultural Research Institute, Taichung, Taiwan" xlink:href="http://grbio.org/institution/taiwan-agricultural-research-institute" xlink:type="simple">TARI</named-content>), same locality, 10.V.2016, leg. H. Lee; 9♂, 9♀ (<named-content xmlns:xlink="http://www.w3.org/1999/xlink" content-type="dwc:institutional_code" xlink:title="Taiwan Agricultural Research Institute, Taichung, Taiwan" xlink:href="http://grbio.org/institution/taiwan-agricultural-research-institute" xlink:type="simple">TARI</named-content>), same but with “20.V.2017”; 5♂, 1♀ (<named-content xmlns:xlink="http://www.w3.org/1999/xlink" content-type="dwc:institutional_code" xlink:title="Taiwan Agricultural Research Institute, Taichung, Taiwan" xlink:href="http://grbio.org/institution/taiwan-agricultural-research-institute" xlink:type="simple">TARI</named-content>), same locality, 12.V.2016, leg. P.-H. Li; 2♀ (<named-content xmlns:xlink="http://www.w3.org/1999/xlink" content-type="dwc:institutional_code" xlink:title="Taiwan Agricultural Research Institute, Taichung, Taiwan" xlink:href="http://grbio.org/institution/taiwan-agricultural-research-institute" xlink:type="simple">TARI</named-content>), same locality, 22.III.2018, leg. J.-C. Chen; 3♂, 1♀ (<named-content xmlns:xlink="http://www.w3.org/1999/xlink" content-type="dwc:institutional_code" xlink:title="Taiwan Agricultural Research Institute, Taichung, Taiwan" xlink:href="http://grbio.org/institution/taiwan-agricultural-research-institute" xlink:type="simple">TARI</named-content>), same locality, 25.V.2019, leg. B.-H. Ho; 9♂, 15♀ (<named-content xmlns:xlink="http://www.w3.org/1999/xlink" content-type="dwc:institutional_code" xlink:title="Taiwan Agricultural Research Institute, Taichung, Taiwan" xlink:href="http://grbio.org/institution/taiwan-agricultural-research-institute" xlink:type="simple">TARI</named-content>), same locality, 20.IV.2020, leg. C.-F. Lee; 12♂, 7♀ (<named-content xmlns:xlink="http://www.w3.org/1999/xlink" content-type="dwc:institutional_code" xlink:title="Taiwan Agricultural Research Institute, Taichung, Taiwan" xlink:href="http://grbio.org/institution/taiwan-agricultural-research-institute" xlink:type="simple">TARI</named-content>), same but with “3.VI.2020”; 1♂, 3♀ (<named-content xmlns:xlink="http://www.w3.org/1999/xlink" content-type="dwc:institutional_code" xlink:title="Taiwan Agricultural Research Institute, Taichung, Taiwan" xlink:href="http://grbio.org/institution/taiwan-agricultural-research-institute" xlink:type="simple">TARI</named-content>), same locality, 16.IV.2021, leg. W.-C. Liao.</p></tp:treatment-sec><tp:treatment-sec sec-type="description" id="SECID0EYACI"><title>Description.</title><p>Length 5.3–6.1 mm, width 3.2–3.9 mm. Body color (Fig. <xref ref-type="fig" rid="F9">9D–F</xref>) blackish brown; antennomeres I–V, sides of pronotum and hypomeron yellowish brown; elytra with wide yellowish brown outer margins and suture. Antennae (Fig. <xref ref-type="fig" rid="F12">12A</xref>) with antennomere III slender, IV and V slightly swollen, VI and VII moderately swollen, VIII–X strongly swollen, XI elongate oval, length ratios of antennomeres I–XI 1.0: 0.5: 0.6: 0.5: 0.4: 0.4: 0.5: 0.6: 0.6: 0.6: 1.0, length to width ratios of antennomeres I–XI 2.1: 1.5: 2.2: 1.6: 1.5: 1.0: 1.0: 1.0: 1.1: 1.0: 1.8. Pronotum 2.3× wider than long, lateral margins widest at base, convergent anteriorly, anterior angles strongly produced; anterior and lateral margins bordered, lateral margins barely visible in dorsal view; trichobothria absent on both anterior and posterior angles; disc covered with sparse fine punctures and mixed with finer punctures; both sides covered with much larger, denser punctures. Scutellum distinctly wider than long, narrowed posteriorly. Elytra 1.3× longer than wide; lateral margins slightly wider posteriorly, widest near middle; humeral calli well developed; disc covered with rather regular coarse punctures arranged into single stria; interspaces covered with fine, sparse punctures. Hind wing well developed. Aedeagus (Fig. <xref ref-type="fig" rid="F12">12B</xref>. C) with apical process wide and short in dorsal view, 0.1× as long as aedeagus; lateral margins slightly narrowed in basal 1/3; strongly curved in lateral view; endophallic sclerite extremely elongate. Gonocoxae (Fig. <xref ref-type="fig" rid="F12">12D</xref>) narrow, but apically narrowed, with few long setae along apical margins. Ventrite VIII (Fig. <xref ref-type="fig" rid="F12">12E</xref>) transverse, with several long setae along outer margin. Receptacle of spermatheca (Fig. <xref ref-type="fig" rid="F12">12F</xref>) slightly swollen, not separated from pump; pump short and curved; sclerotized proximal spermathecal duct moderately short.</p><fig id="F12" position="float" orientation="portrait"><object-id xmlns:xlink="http://www.w3.org/1999/xlink" content-type="doi" xlink:type="simple">10.3897/zookeys.1120.87526.figure12</object-id><object-id xmlns:xlink="http://www.w3.org/1999/xlink" content-type="arpha" xlink:type="simple">E4EEAE10-9E38-5562-BCB9-ED68492B1A7D</object-id><label>Figure 12.</label><caption><p>Diagnostic characters of <tp:taxon-name><tp:taxon-name-part taxon-name-part-type="genus" reg="Gonioctena">Gonioctena</tp:taxon-name-part> (<tp:taxon-name-part taxon-name-part-type="subgenus" reg="Brachyphytodecta">Brachyphytodecta</tp:taxon-name-part>) <tp:taxon-name-part taxon-name-part-type="species" reg="liui">liui</tp:taxon-name-part></tp:taxon-name> sp. nov. <bold>A</bold> antenna <bold>B</bold> aedeagus, dorsal view <bold>C</bold> aedeagus, lateral view <bold>D</bold> gonocoxae <bold>E</bold> abdominal ventrite VIII <bold>F</bold> spermatheca.</p></caption><graphic xmlns:xlink="http://www.w3.org/1999/xlink" xlink:href="zookeys-1120-001_article-87526__-g012.jpg" position="float" orientation="portrait" xlink:type="simple" id="oo_738731.jpg"><uri content-type="original_file" xlink:type="simple">https://binary.pensoft.net/fig/738731</uri></graphic></fig></tp:treatment-sec><tp:treatment-sec sec-type="diagnosis" id="SECID0E4CCI"><title>Diagnosis.</title><p><tp:taxon-name><tp:taxon-name-part taxon-name-part-type="genus" reg="Gonioctena">Gonioctena</tp:taxon-name-part> (<tp:taxon-name-part taxon-name-part-type="subgenus" reg="Brachyphytodecta">Brachyphytodecta</tp:taxon-name-part>) <tp:taxon-name-part taxon-name-part-type="species" reg="liui">liui</tp:taxon-name-part></tp:taxon-name> sp. nov. can be distinguished from the other consubgeneric species, <tp:taxon-name><tp:taxon-name-part taxon-name-part-type="genus" reg="Gonioctena">G.</tp:taxon-name-part> (<tp:taxon-name-part taxon-name-part-type="subgenus" reg="Brachyphytodecta">B.</tp:taxon-name-part>) <tp:taxon-name-part taxon-name-part-type="species" reg="scutellaris">scutellaris</tp:taxon-name-part></tp:taxon-name>, by the following combination of the characters: black head, most of pronotum (Fig. <xref ref-type="fig" rid="F9">9D</xref>), and thoracic and abdominal ventrites (Fig. <xref ref-type="fig" rid="F9">9E</xref>) (yellowish brown head and pronotum (Figs <xref ref-type="fig" rid="F8">8A</xref>, <xref ref-type="fig" rid="F9">9A</xref>), thoracic and abdominal ventrites (Figs <xref ref-type="fig" rid="F8">8B</xref>, <xref ref-type="fig" rid="F9">9B</xref>) in <tp:taxon-name><tp:taxon-name-part taxon-name-part-type="genus" reg="Gonioctena">G.</tp:taxon-name-part> (<tp:taxon-name-part taxon-name-part-type="subgenus" reg="Brachyphytodecta">B.</tp:taxon-name-part>) <tp:taxon-name-part taxon-name-part-type="species" reg="scutellaris">scutellaris</tp:taxon-name-part></tp:taxon-name>), short, wide apical process of aedeagus (Fig. <xref ref-type="fig" rid="F12">12B, C</xref>) (extremely elongate apical process of aedeagus in <tp:taxon-name><tp:taxon-name-part taxon-name-part-type="genus" reg="Gonioctena">G.</tp:taxon-name-part> (<tp:taxon-name-part taxon-name-part-type="subgenus" reg="Brachyphytodecta">B.</tp:taxon-name-part>) <tp:taxon-name-part taxon-name-part-type="species" reg="scutellaris">scutellaris</tp:taxon-name-part></tp:taxon-name> (Fig. <xref ref-type="fig" rid="F10">10B, C</xref>), and narrow gonocoxae covered with fewer setae (wide gonocoxae covered with more setae in <tp:taxon-name><tp:taxon-name-part taxon-name-part-type="genus" reg="Gonioctena">G.</tp:taxon-name-part> (<tp:taxon-name-part taxon-name-part-type="subgenus" reg="Brachyphytodecta">B.</tp:taxon-name-part>) <tp:taxon-name-part taxon-name-part-type="species" reg="scutellaris">scutellaris</tp:taxon-name-part></tp:taxon-name>).</p><p>Although <xref ref-type="bibr" rid="B25">Ge et al. (2007)</xref> drew only the aedeagi in dorsal and lateral views when <italic><tp:taxon-name><tp:taxon-name-part taxon-name-part-type="genus" reg="Gonioctena">G.</tp:taxon-name-part><tp:taxon-name-part taxon-name-part-type="species" reg="issikii">issikii</tp:taxon-name-part></tp:taxon-name></italic> was mentioned, it is easily identified as this new species. <xref ref-type="bibr" rid="B11">Cho (2016)</xref> redescibed <italic><tp:taxon-name><tp:taxon-name-part taxon-name-part-type="genus" reg="Gonioctena">G.</tp:taxon-name-part><tp:taxon-name-part taxon-name-part-type="species" reg="issikii">issikii</tp:taxon-name-part></tp:taxon-name></italic> in detail but it actually fits perfectly this new species. The type specimen was not studied by these authors mentioned above.</p></tp:treatment-sec><tp:treatment-sec sec-type="host" id="SECID0EJHCI"><title>Host plant.</title><p><tp:taxon-name><tp:taxon-name-part taxon-name-part-type="family">Fabaceae</tp:taxon-name-part></tp:taxon-name>: <italic><tp:taxon-name><tp:taxon-name-part taxon-name-part-type="genus" reg="Ormosia">Ormosia</tp:taxon-name-part><tp:taxon-name-part taxon-name-part-type="species" reg="formosana">formosana</tp:taxon-name-part></tp:taxon-name></italic> Kanehira (new record, present study).</p></tp:treatment-sec><tp:treatment-sec sec-type="biology" id="SECID0E6HCI"><title>Biology.</title><p><tp:taxon-name><tp:taxon-name-part taxon-name-part-type="genus" reg="Gonioctena">Gonioctena</tp:taxon-name-part> (<tp:taxon-name-part taxon-name-part-type="subgenus" reg="Brachyphytodecta">Brachyphytodecta</tp:taxon-name-part>) <tp:taxon-name-part taxon-name-part-type="species" reg="liui">liui</tp:taxon-name-part></tp:taxon-name> populations are presumed to be multivoltine during spring, and females are ovoviviparous. Host plants are one of only a few woody <tp:taxon-name><tp:taxon-name-part taxon-name-part-type="family">Fabaceae</tp:taxon-name-part></tp:taxon-name> in Taiwan. They grow 7–9 m high (Fig. <xref ref-type="fig" rid="F13">13A</xref>). They started blooming during April (Fig. <xref ref-type="fig" rid="F13">13B</xref>). Most adults (Fig. <xref ref-type="fig" rid="F13">13F</xref>) and larvae were collected from flower buds (Fig. <xref ref-type="fig" rid="F13">13C</xref>). Females deposited larvae and the larvae (Fig. <xref ref-type="fig" rid="F13">13D</xref>) fed on internal tissues of the flower buds through holes chewed by adults. They preferred to feed on the flower buds rather than young sprouts. The larval duration was eight days. Mature larvae (Fig. <xref ref-type="fig" rid="F13">13D</xref>) burrowed into the soil and built underground chambers for pupation. The duration of the pupal stage (Fig. <xref ref-type="fig" rid="F13">13E</xref>) was nine days at room temperature. Flowering season of the host plant occurs from April to June (<xref ref-type="bibr" rid="B30">Huang and Ohashi 1993</xref>), but the blooming period for individual trees is less than a month.</p><fig id="F13" position="float" orientation="portrait"><object-id xmlns:xlink="http://www.w3.org/1999/xlink" content-type="doi" xlink:type="simple">10.3897/zookeys.1120.87526.figure13</object-id><object-id xmlns:xlink="http://www.w3.org/1999/xlink" content-type="arpha" xlink:type="simple">BC4A3775-D7B9-5DF2-9C9D-F976548BA9A5</object-id><label>Figure 13.</label><caption><p>Natural history of <tp:taxon-name><tp:taxon-name-part taxon-name-part-type="genus" reg="Gonioctena">Gonioctena</tp:taxon-name-part> (<tp:taxon-name-part taxon-name-part-type="subgenus" reg="Brachyphytodecta">Brachyphytodecta</tp:taxon-name-part>) <tp:taxon-name-part taxon-name-part-type="species" reg="liui">liui</tp:taxon-name-part></tp:taxon-name> sp. nov. on host plant <italic><tp:taxon-name><tp:taxon-name-part taxon-name-part-type="genus" reg="Ormosia">Ormosia</tp:taxon-name-part><tp:taxon-name-part taxon-name-part-type="species" reg="formosana">formosana</tp:taxon-name-part></tp:taxon-name></italic> (<tp:taxon-name><tp:taxon-name-part taxon-name-part-type="family">Fabaceae</tp:taxon-name-part></tp:taxon-name>) <bold>A</bold> the whole tree, <italic><tp:taxon-name><tp:taxon-name-part taxon-name-part-type="genus" reg="Ormosia">Ormosia</tp:taxon-name-part><tp:taxon-name-part taxon-name-part-type="species" reg="formosana">formosana</tp:taxon-name-part></tp:taxon-name></italic> (<tp:taxon-name><tp:taxon-name-part taxon-name-part-type="family">Fabaceae</tp:taxon-name-part></tp:taxon-name>), the shape indicated by arrows <bold>B</bold> bloomed in April <bold>C</bold> flower buds and larvae collected with the sweeping net <bold>D</bold> fourth-instar larva burrowing into the soil and built underground chambers for pupation <bold>E</bold> pupa <bold>F</bold> adults.</p></caption><graphic xmlns:xlink="http://www.w3.org/1999/xlink" xlink:href="zookeys-1120-001_article-87526__-g013.jpg" position="float" orientation="portrait" xlink:type="simple" id="oo_738732.jpg"><uri content-type="original_file" xlink:type="simple">https://binary.pensoft.net/fig/738732</uri></graphic></fig></tp:treatment-sec><tp:treatment-sec sec-type="remarks" id="SECID0E6LCI"><title>Remarks.</title><p>The host plant is an endemic and rare species in Taiwan that is restricted to the central regions (<xref ref-type="bibr" rid="B30">Huang and Ohashi 1993</xref>). Few insects utilize it as a foodplant. The only species documented until now is a skipper, <italic><tp:taxon-name><tp:taxon-name-part taxon-name-part-type="genus" reg="Hasora">Hasora</tp:taxon-name-part><tp:taxon-name-part taxon-name-part-type="species" reg="anura">anura</tp:taxon-name-part><tp:taxon-name-part taxon-name-part-type="subspecies" reg="taiwana">taiwana</tp:taxon-name-part></tp:taxon-name></italic><xref ref-type="bibr" rid="B29">Hsu et al. 2005</xref> (<tp:taxon-name><tp:taxon-name-part taxon-name-part-type="order">Lepidoptera</tp:taxon-name-part></tp:taxon-name>), which is monophagous on <italic><tp:taxon-name><tp:taxon-name-part taxon-name-part-type="genus" reg="Ormosia">Ormosia</tp:taxon-name-part><tp:taxon-name-part taxon-name-part-type="species" reg="formosana">formosana</tp:taxon-name-part></tp:taxon-name></italic> Kanehira as a larval foodplant (<xref ref-type="bibr" rid="B29">Hsu et al. 2005</xref>).</p></tp:treatment-sec><tp:treatment-sec sec-type="Entomology" id="SECID0EQNCI"><title>Entomology.</title><p>The species name is dedicated to Mr. Cheng-Jr Liu (呂晟智) who collected types and discovered the host plant.</p></tp:treatment-sec><tp:treatment-sec sec-type="distribution" id="SECID0EVNCI"><title>Distribution.</title><p>This new species is restricted to Central Taiwan.</p></tp:treatment-sec><tp:treatment-sec><!--Section generated to contain objects referenced in tp:taxon-treatment.--><fig id="F9" position="float" orientation="portrait"><object-id xmlns:xlink="http://www.w3.org/1999/xlink" content-type="doi" xlink:type="simple">10.3897/zookeys.1120.87526.figure9</object-id><object-id xmlns:xlink="http://www.w3.org/1999/xlink" content-type="arpha" xlink:type="simple">2C47DB91-77ED-5E81-8E18-26157D646BC6</object-id><label>Figure 9.</label><caption><p>Habitus of <tp:taxon-name><tp:taxon-name-part taxon-name-part-type="genus" reg="Gonioctena">Gonioctena</tp:taxon-name-part> (<tp:taxon-name-part taxon-name-part-type="subgenus" reg="Brachyphytodecta">Brachyphytodecta</tp:taxon-name-part>) <tp:taxon-name-part taxon-name-part-type="species" reg="scutellaris">scutellaris</tp:taxon-name-part></tp:taxon-name> Baly and <tp:taxon-name><tp:taxon-name-part taxon-name-part-type="genus" reg="Gonioctena">G.</tp:taxon-name-part> (<tp:taxon-name-part taxon-name-part-type="subgenus" reg="Brachyphytodecta">B.</tp:taxon-name-part>) <tp:taxon-name-part taxon-name-part-type="species" reg="liui">liui</tp:taxon-name-part></tp:taxon-name> sp. nov. <bold>A</bold><tp:taxon-name><tp:taxon-name-part taxon-name-part-type="genus" reg="Gonioctena">G.</tp:taxon-name-part> (<tp:taxon-name-part taxon-name-part-type="subgenus" reg="Brachyphytodecta">B.</tp:taxon-name-part>) <tp:taxon-name-part taxon-name-part-type="species" reg="scutellaris">scutellaris</tp:taxon-name-part></tp:taxon-name>, color variation, from Taiwan, dorsal view <bold>B</bold> ditto, ventral view <bold>C</bold> ditto, lateral view <bold>D</bold><tp:taxon-name><tp:taxon-name-part taxon-name-part-type="genus" reg="Gonioctena">G.</tp:taxon-name-part> (<tp:taxon-name-part taxon-name-part-type="subgenus" reg="Brachyphytodecta">B.</tp:taxon-name-part>) <tp:taxon-name-part taxon-name-part-type="species" reg="liui">liui</tp:taxon-name-part></tp:taxon-name> sp. nov., dorsal view <bold>E</bold> ditto, ventral view <bold>F</bold> ditto, lateral view.</p></caption><graphic xmlns:xlink="http://www.w3.org/1999/xlink" xlink:href="zookeys-1120-001_article-87526__-g009.jpg" position="float" orientation="portrait" xlink:type="simple" id="oo_738728.jpg"><uri content-type="original_file" xlink:type="simple">https://binary.pensoft.net/fig/738728</uri></graphic></fig><fig id="F8" position="float" orientation="portrait"><object-id xmlns:xlink="http://www.w3.org/1999/xlink" content-type="doi" xlink:type="simple">10.3897/zookeys.1120.87526.figure8</object-id><object-id xmlns:xlink="http://www.w3.org/1999/xlink" content-type="arpha" xlink:type="simple">E66528CF-6216-5546-B2EB-E2FB48A6B028</object-id><label>Figure 8.</label><caption><p>Habitus of <tp:taxon-name><tp:taxon-name-part taxon-name-part-type="genus" reg="Gonioctena">Gonioctena</tp:taxon-name-part> (<tp:taxon-name-part taxon-name-part-type="subgenus" reg="Brachyphytodecta">Brachyphytodecta</tp:taxon-name-part>) <tp:taxon-name-part taxon-name-part-type="species" reg="scutellaris">scutellaris</tp:taxon-name-part></tp:taxon-name> Baly and <tp:taxon-name><tp:taxon-name-part taxon-name-part-type="genus" reg="Gonioctena">G.</tp:taxon-name-part> (<tp:taxon-name-part taxon-name-part-type="subgenus" reg="Brachyphytodecta">B.</tp:taxon-name-part>) <tp:taxon-name-part taxon-name-part-type="species" reg="fulva">fulva</tp:taxon-name-part></tp:taxon-name> (Motschulsky) <bold>A</bold><tp:taxon-name><tp:taxon-name-part taxon-name-part-type="genus" reg="Gonioctena">G.</tp:taxon-name-part> (<tp:taxon-name-part taxon-name-part-type="subgenus" reg="Brachyphytodecta">B.</tp:taxon-name-part>) <tp:taxon-name-part taxon-name-part-type="species" reg="scutellaris">scutellaris</tp:taxon-name-part></tp:taxon-name>, typical form, dorsal view <bold>B</bold> ditto, ventral view <bold>C</bold> same species, color variation, syntype of <italic><tp:taxon-name><tp:taxon-name-part taxon-name-part-type="genus" reg="Gonioctena">G.</tp:taxon-name-part><tp:taxon-name-part taxon-name-part-type="species" reg="dichroa">dichroa</tp:taxon-name-part></tp:taxon-name></italic> Fairmaire <bold>D</bold><tp:taxon-name><tp:taxon-name-part taxon-name-part-type="genus" reg="Gonioctena">G.</tp:taxon-name-part> (<tp:taxon-name-part taxon-name-part-type="subgenus" reg="Brachyphytodecta">B.</tp:taxon-name-part>) <tp:taxon-name-part taxon-name-part-type="species" reg="fulva">fulva</tp:taxon-name-part></tp:taxon-name>, dorsal view <bold>E</bold> ditto, ventral view <bold>F</bold> ditto, lateral view.</p></caption><graphic xmlns:xlink="http://www.w3.org/1999/xlink" xlink:href="zookeys-1120-001_article-87526__-g008.jpg" position="float" orientation="portrait" xlink:type="simple" id="oo_738727.jpg"><uri content-type="original_file" xlink:type="simple">https://binary.pensoft.net/fig/738727</uri></graphic></fig><fig id="F10" position="float" orientation="portrait"><object-id xmlns:xlink="http://www.w3.org/1999/xlink" content-type="doi" xlink:type="simple">10.3897/zookeys.1120.87526.figure10</object-id><object-id xmlns:xlink="http://www.w3.org/1999/xlink" content-type="arpha" xlink:type="simple">60960484-A903-537B-ACD8-A5E29F88C6E9</object-id><label>Figure 10.</label><caption><p>Diagnostic characters of <tp:taxon-name><tp:taxon-name-part taxon-name-part-type="genus" reg="Gonioctena">Gonioctena</tp:taxon-name-part> (<tp:taxon-name-part taxon-name-part-type="subgenus" reg="Brachyphytodecta">Brachyphytodecta</tp:taxon-name-part>) <tp:taxon-name-part taxon-name-part-type="species" reg="scutellaris">scutellaris</tp:taxon-name-part></tp:taxon-name> Baly <bold>A</bold> antenna <bold>B</bold> aedeagus, dorsal view <bold>C</bold> aedeagus, lateral view <bold>D</bold> gonocoxae <bold>E</bold> abdominal ventrite VIII <bold>F</bold> spermatheca.</p></caption><graphic xmlns:xlink="http://www.w3.org/1999/xlink" xlink:href="zookeys-1120-001_article-87526__-g010.jpg" position="float" orientation="portrait" xlink:type="simple" id="oo_738729.jpg"><uri content-type="original_file" xlink:type="simple">https://binary.pensoft.net/fig/738729</uri></graphic></fig></tp:treatment-sec><ref-list><ref id="B25"><mixed-citation xmlns:xlink="http://www.w3.org/1999/xlink" xlink:type="simple"><person-group><name name-style="western"><surname>Ge</surname><given-names>S-Q</given-names></name><name name-style="western"><surname>Daccordi</surname><given-names>M</given-names></name><name name-style="western"><surname>Yang</surname><given-names>X-K</given-names></name></person-group> (<year>2007</year>) <article-title>Two new species of the genus <italic><tp:taxon-name><tp:taxon-name-part taxon-name-part-type="genus">Gonioctena</tp:taxon-name-part></tp:taxon-name></italic> Chevrolat from China (<tp:taxon-name><tp:taxon-name-part taxon-name-part-type="order">Coleoptera</tp:taxon-name-part></tp:taxon-name>: <tp:taxon-name><tp:taxon-name-part taxon-name-part-type="family">Chrysomelidae</tp:taxon-name-part></tp:taxon-name>: <tp:taxon-name><tp:taxon-name-part taxon-name-part-type="subfamily">Chrysomelinae</tp:taxon-name-part></tp:taxon-name>).</article-title><source>Genus</source><volume>18</volume>: <fpage>579</fpage>–<lpage>587</lpage>. <ext-link xlink:href="http://www.cassidae.uni.wroc.pl/Daccordi_Gonioctena%20warchalowskii.pdf" ext-link-type="uri" xlink:type="simple">http://www.cassidae.uni.wroc.pl/Daccordi_Gonioctena%20warchalowskii.pdf</ext-link></mixed-citation></ref><ref id="B11"><mixed-citation xmlns:xlink="http://www.w3.org/1999/xlink" xlink:type="simple"><person-group><name name-style="western"><surname>Cho</surname><given-names>HW</given-names></name></person-group> (<year>2016</year>) <source>Revision and classification of the genus <italic><tp:taxon-name><tp:taxon-name-part taxon-name-part-type="genus">Gonioctena</tp:taxon-name-part></tp:taxon-name></italic> Chevrolat, 1837 (<tp:taxon-name><tp:taxon-name-part taxon-name-part-type="order">Coleoptera</tp:taxon-name-part></tp:taxon-name>: <tp:taxon-name><tp:taxon-name-part taxon-name-part-type="family">Chrysomelidae</tp:taxon-name-part></tp:taxon-name>: <tp:taxon-name><tp:taxon-name-part taxon-name-part-type="subfamily">Chrysomelinae</tp:taxon-name-part></tp:taxon-name>). Ph. D. dissertation.</source><publisher-name>Faculty of Biological Sciences</publisher-name>, <publisher-loc>University of Wrocław, Poland</publisher-loc>, <size units="page">403 pp</size>.</mixed-citation></ref><ref id="B30"><mixed-citation xmlns:xlink="http://www.w3.org/1999/xlink" xlink:type="simple"><person-group><name name-style="western"><surname>Huang</surname><given-names>TC</given-names></name><name name-style="western"><surname>Ohashi</surname><given-names>H</given-names></name></person-group> (<year>1993</year>) <article-title><tp:taxon-name><tp:taxon-name-part taxon-name-part-type="family">Leguminosae</tp:taxon-name-part></tp:taxon-name>.</article-title> In: <person-group><name name-style="western"><surname>Huang</surname><given-names>TC</given-names></name></person-group> (<role>Ed.</role>) <issue-title>Flora of Taiwan, 2nd Edn.</issue-title><source>Vol. 3. Editorial Committee of the Flora of Taiwan, Taipei</source>, <fpage>160</fpage>–<lpage>396</lpage>.</mixed-citation></ref><ref id="B29"><mixed-citation xmlns:xlink="http://www.w3.org/1999/xlink" xlink:type="simple"><person-group><name name-style="western"><surname>Hsu</surname><given-names>Y-F</given-names></name><name name-style="western"><surname>Tsukiyama</surname><given-names>H</given-names></name><name name-style="western"><surname>Chiba</surname><given-names>H</given-names></name></person-group> (<year>2005</year>) <article-title><italic><tp:taxon-name><tp:taxon-name-part taxon-name-part-type="genus">Hasora</tp:taxon-name-part><tp:taxon-name-part taxon-name-part-type="species">anura</tp:taxon-name-part></tp:taxon-name></italic> de Nicéville from Taiwan (<tp:taxon-name><tp:taxon-name-part taxon-name-part-type="order">Lepidoptera</tp:taxon-name-part></tp:taxon-name>: <tp:taxon-name><tp:taxon-name-part taxon-name-part-type="family">Hesperiidae</tp:taxon-name-part></tp:taxon-name>: <tp:taxon-name><tp:taxon-name-part taxon-name-part-type="subfamily">Coeliadinae</tp:taxon-name-part></tp:taxon-name>) representing a new subspecies endemic to the island.</article-title><source>Zoological Studies</source><volume>44</volume>: <fpage>200</fpage>–<lpage>209</lpage>. <ext-link xlink:href="https://zoolstud.sinica.edu.tw/Journals/44.2/200.pdf" ext-link-type="uri" xlink:type="simple">https://zoolstud.sinica.edu.tw/Journals/44.2/200.pdf</ext-link></mixed-citation></ref></ref-list></tp:taxon-treatment>
