# Supplementary material for: ﻿Integrative taxonomy of the leaf-beetle genus Gonioctena Chevrolat, 1836 in Taiwan (Coleoptera, Chrysomelidae, Chrysomelinae, Gonioctenini) reveals new synonymies and one new species
Source: Zookeys. 2022 Sep 5;1120:1–46. doi: 10.3897/zookeys.1120.87526 (PMC9848659; doi:10.3897/zookeys.1120.87526)
Supplement: XML Treatment for Gonioctena (Sinomela) nigroplagiata [file zookeys.1120.87526-treatment6.xml]

<!DOCTYPE tp:taxon-treatment
  PUBLIC "-//TaxonX//DTD Taxonomic Treatment Publishing DTD v0 20100105//EN" "tax-treatment-NSO.dtd">
<tp:taxon-treatment xmlns:tp="http://www.plazi.org/taxpub"><tp:treatment-meta><kwd-group><label>Taxon classification</label><kwd>
                <named-content content-type="kingdom">Animalia</named-content>
              </kwd><kwd>
                <named-content content-type="order">Coleoptera</named-content>
              </kwd><kwd>
                <named-content content-type="family">Chrysomelidae</named-content>
              </kwd></kwd-group><mixed-citation publication-type="journal"><person-group><name><surname>Lee</surname><given-names>Chi-Feng</given-names></name><name><surname>Hsieh</surname><given-names>Chia-Hung</given-names></name></person-group><article-title>﻿Integrative taxonomy of the leaf-beetle genus <italic><tp:taxon-name><tp:taxon-name-part taxon-name-part-type="genus" reg="Gonioctena">Gonioctena</tp:taxon-name-part></tp:taxon-name></italic> Chevrolat, 1836 in Taiwan (<tp:taxon-name><tp:taxon-name-part taxon-name-part-type="order">Coleoptera</tp:taxon-name-part></tp:taxon-name>, <tp:taxon-name><tp:taxon-name-part taxon-name-part-type="family">Chrysomelidae</tp:taxon-name-part></tp:taxon-name>, <tp:taxon-name><tp:taxon-name-part taxon-name-part-type="subfamily">Chrysomelinae</tp:taxon-name-part></tp:taxon-name>, <tp:taxon-name><tp:taxon-name-part taxon-name-part-type="tribe">Gonioctenini</tp:taxon-name-part></tp:taxon-name>) reveals new synonymies and one new species</article-title><source>Zookeys</source><day>05</day><month>09</month><year>2022</year><volume>1120</volume><fpage>1</fpage><lpage>46</lpage><pub-id pub-id-type="doi">10.3897/zookeys.1120.87526</pub-id></mixed-citation></tp:treatment-meta><tp:nomenclature><label>﻿</label><tp:taxon-name><object-id xmlns:xlink="http://www.w3.org/1999/xlink" content-type="arpha" xlink:type="simple">D314E487-A901-50F6-8730-1A39E19BFD37</object-id><tp:taxon-name-part taxon-name-part-type="genus" reg="Gonioctena">Gonioctena</tp:taxon-name-part> (<tp:taxon-name-part taxon-name-part-type="subgenus" reg="Sinomela">Sinomela</tp:taxon-name-part>) <tp:taxon-name-part taxon-name-part-type="species" reg="nigroplagiata">nigroplagiata</tp:taxon-name-part></tp:taxon-name><tp:taxon-authority>Baly, 1862</tp:taxon-authority><xref ref-type="fig" rid="F17">Figs 17</xref><xref ref-type="fig" rid="F18">, 18</xref><xref ref-type="fig" rid="F19">, 19</xref><tp:nomenclature-citation-list><tp:nomenclature-citation><tp:taxon-name>
                  <tp:taxon-name-part taxon-name-part-type="genus" reg="Gonioctena">Gonioctena</tp:taxon-name-part>
                  <tp:taxon-name-part taxon-name-part-type="species" reg="nigroplagata">nigroplagata</tp:taxon-name-part>
                </tp:taxon-name><comment>[sic!] Baly, 1862: 28 (Japan).</comment></tp:nomenclature-citation><tp:nomenclature-citation><tp:taxon-name>
                  <tp:taxon-name-part taxon-name-part-type="genus" reg="Phytodecta">Phytodecta</tp:taxon-name-part>
                  <tp:taxon-name-part taxon-name-part-type="species" reg="nigroplagiata">nigroplagiata</tp:taxon-name-part>
                </tp:taxon-name><comment>: <xref ref-type="bibr" rid="B31">Jacoby 1885</xref>: 210 (catalogue).</comment></tp:nomenclature-citation><tp:nomenclature-citation><tp:taxon-name>
                  <tp:taxon-name-part taxon-name-part-type="genus" reg="Phytodecta">Phytodecta</tp:taxon-name-part>
                  <tp:taxon-name-part taxon-name-part-type="sensu">(s. str.)</tp:taxon-name-part>
                  <tp:taxon-name-part taxon-name-part-type="species" reg="nigroplagiatus">nigroplagiatus</tp:taxon-name-part>
                </tp:taxon-name><comment>: <xref ref-type="bibr" rid="B64">Weise 1916</xref>: 178 (catalogue).</comment></tp:nomenclature-citation><tp:nomenclature-citation><tp:taxon-name>
                  <tp:taxon-name-part taxon-name-part-type="genus" reg="Phytodecta">Phytodecta</tp:taxon-name-part>
                  <tp:taxon-name-part taxon-name-part-type="species" reg="nigroplagiatus">nigroplagiatus</tp:taxon-name-part>
                </tp:taxon-name><comment>: <xref ref-type="bibr" rid="B65">Winkler 1930</xref>: 1296 (catalogue); <xref ref-type="bibr" rid="B6">Chen 1934</xref>: 74 (China).</comment></tp:nomenclature-citation><tp:nomenclature-citation><tp:taxon-name><tp:taxon-name-part taxon-name-part-type="genus" reg="Phytodecta">Phytodecta</tp:taxon-name-part> (<tp:taxon-name-part taxon-name-part-type="subgenus" reg="Sinomela">Sinomela</tp:taxon-name-part>) <tp:taxon-name-part taxon-name-part-type="species" reg="nigroplagiatus">nigroplagiatus</tp:taxon-name-part></tp:taxon-name><comment>: <xref ref-type="bibr" rid="B7">Chen 1935</xref>: 129 (catalogue); <xref ref-type="bibr" rid="B8">Chen 1936</xref>: 87 (catalogue).</comment></tp:nomenclature-citation><tp:nomenclature-citation><tp:taxon-name><tp:taxon-name-part taxon-name-part-type="genus" reg="Gonioctena">Gonioctena</tp:taxon-name-part> (<tp:taxon-name-part taxon-name-part-type="subgenus" reg="Sinomela">Sinomela</tp:taxon-name-part>) <tp:taxon-name-part taxon-name-part-type="species" reg="nigroplagiatus">nigroplagiatus</tp:taxon-name-part></tp:taxon-name><comment>: <xref ref-type="bibr" rid="B19">Chûjô and Kimoto 1961</xref> (catalogue).</comment></tp:nomenclature-citation><tp:nomenclature-citation><tp:taxon-name><tp:taxon-name-part taxon-name-part-type="genus" reg="Gonioctena">Gonioctena</tp:taxon-name-part> (<tp:taxon-name-part taxon-name-part-type="subgenus" reg="Sinomela">Sinomela</tp:taxon-name-part>) <tp:taxon-name-part taxon-name-part-type="species" reg="nigroplagiata">nigroplagiata</tp:taxon-name-part></tp:taxon-name><comment>: <xref ref-type="bibr" rid="B26">Gressitt and Kimoto 1963</xref>: 366 (catalogue); <xref ref-type="bibr" rid="B34">Kimoto 1964</xref>: 280 (catalogue); <xref ref-type="bibr" rid="B56">Takizawa 1976</xref>: 464 (larva); <xref ref-type="bibr" rid="B59">Takizawa 2007</xref>: 45 (aedeagus and color polymorphism); <xref ref-type="bibr" rid="B45">Kippenberg 2010</xref>: 436 (catalogue); <xref ref-type="bibr" rid="B66">Yang et al. 2015</xref>: 55 (catalogue); <xref ref-type="bibr" rid="B11">Cho 2016</xref>: 294 (redescription).</comment></tp:nomenclature-citation><tp:nomenclature-citation><tp:taxon-name>
                  <tp:taxon-name-part taxon-name-part-type="genus" reg="Phytodecta">Phytodecta</tp:taxon-name-part>
                  <tp:taxon-name-part taxon-name-part-type="species" reg="robusta">robusta</tp:taxon-name-part>
                </tp:taxon-name><comment>Jacoby, 1885: 209 (Japan); synonymized by <xref ref-type="bibr" rid="B19">Chûjô and Kimoto (1961)</xref>. Synonym confirmed.</comment></tp:nomenclature-citation><tp:nomenclature-citation><tp:taxon-name>
                  <tp:taxon-name-part taxon-name-part-type="genus" reg="Phytodecta">Phytodecta</tp:taxon-name-part>
                  <tp:taxon-name-part taxon-name-part-type="sensu">(s. str.)</tp:taxon-name-part>
                  <tp:taxon-name-part taxon-name-part-type="species" reg="robustus">robustus</tp:taxon-name-part>
                </tp:taxon-name><comment>: <xref ref-type="bibr" rid="B64">Weise 1916</xref>: 181 (catalogue).</comment></tp:nomenclature-citation><tp:nomenclature-citation><tp:taxon-name>
                  <tp:taxon-name-part taxon-name-part-type="genus" reg="Phytodecta">Phytodecta</tp:taxon-name-part>
                  <tp:taxon-name-part taxon-name-part-type="species" reg="robustus">robustus</tp:taxon-name-part>
                </tp:taxon-name><comment>: <xref ref-type="bibr" rid="B65">Winkler 1930</xref>: 1296 (catalogue).</comment></tp:nomenclature-citation><tp:nomenclature-citation><tp:taxon-name><tp:taxon-name-part taxon-name-part-type="genus" reg="Phytodecta">Phytodecta</tp:taxon-name-part> (<tp:taxon-name-part taxon-name-part-type="subgenus" reg="Sinomela">Sinomela</tp:taxon-name-part>) <tp:taxon-name-part taxon-name-part-type="species" reg="nigroplagiatus">nigroplagiatus</tp:taxon-name-part> <tp:taxon-name-part taxon-name-part-type="infraspecific-rank">var.</tp:taxon-name-part> <tp:taxon-name-part taxon-name-part-type="variety" reg="robustus">robustus</tp:taxon-name-part></tp:taxon-name><comment>: <xref ref-type="bibr" rid="B7">Chen 1935</xref>: 129 (catalogue); <xref ref-type="bibr" rid="B8">Chen 1936</xref>: 87 (catalogue).</comment></tp:nomenclature-citation></tp:nomenclature-citation-list></tp:nomenclature><tp:treatment-sec sec-type="Types" id="SECID0EUUDI"><title>Types.</title><p><italic><tp:taxon-name><tp:taxon-name-part taxon-name-part-type="genus" reg="Gonioctena">Gonioctena</tp:taxon-name-part><tp:taxon-name-part taxon-name-part-type="species" reg="nigroplagiata">nigroplagiata</tp:taxon-name-part></tp:taxon-name></italic>. <bold><italic>Lectotype</italic></bold> ♀ (here designated to clarify identity relative to <italic><tp:taxon-name><tp:taxon-name-part taxon-name-part-type="genus" reg="Gonioctena">G.</tp:taxon-name-part><tp:taxon-name-part taxon-name-part-type="species" reg="robusta">robusta</tp:taxon-name-part></tp:taxon-name></italic>, NMHUK): “Type [h, w] // Type / H. T. [p, w, circle card with red border] // Baly Coll. [p, w] // <tp:taxon-name><tp:taxon-name-part taxon-name-part-type="genus" reg="Gonioctena">Gonioctena</tp:taxon-name-part></tp:taxon-name> / <tp:taxon-name><tp:taxon-name-part taxon-name-part-type="genus" reg="Gonioctena"/><tp:taxon-name-part taxon-name-part-type="species" reg="nigroplagiata">nigroplagiata</tp:taxon-name-part></tp:taxon-name> / Baly / Japan [p, b] // <tp:taxon-name><tp:taxon-name-part taxon-name-part-type="genus" reg="Gonioctena">Gonioctena</tp:taxon-name-part></tp:taxon-name> / (<tp:taxon-name><tp:taxon-name-part taxon-name-part-type="genus" reg="Sinomela">Sinomela</tp:taxon-name-part></tp:taxon-name>) / <tp:taxon-name><tp:taxon-name-part taxon-name-part-type="genus" reg="Gonioctena"/><tp:taxon-name-part taxon-name-part-type="species" reg="nigroplagiata">nigroplagiata</tp:taxon-name-part></tp:taxon-name> / (Baly) [h] / Det. S. GE 2004 [p, w]”. Paralectotype: 1♀ (NMHUK): “Type [h, w] // Baly Coll. [p, w] // SYN- / TYPE [p, w, circle card with blue border]”.</p><p><italic><tp:taxon-name><tp:taxon-name-part taxon-name-part-type="genus" reg="Phytodecta">Phytodecta</tp:taxon-name-part><tp:taxon-name-part taxon-name-part-type="species" reg="robusta">robusta</tp:taxon-name-part></tp:taxon-name></italic>. <bold><italic>Lectotype</italic></bold> ♂ (Here designated for to clarify identity relative to <italic><tp:taxon-name><tp:taxon-name-part taxon-name-part-type="genus" reg="Gonioctena">G.</tp:taxon-name-part><tp:taxon-name-part taxon-name-part-type="species" reg="nigroplagiata">nigroplagiata</tp:taxon-name-part></tp:taxon-name></italic>, NMHUK): “Japan / Lewis [h, w] // SYN- / TYPE [p, w, circle card with blue border] // Jacoby Coll. / 1909–28a. [p, w] // <tp:taxon-name><tp:taxon-name-part taxon-name-part-type="genus" reg="Gonioctena"/><tp:taxon-name-part taxon-name-part-type="species" reg="robusta">robusta</tp:taxon-name-part></tp:taxon-name> Jac [h, b]”. Paralectotype: 1♀ (<named-content xmlns:xlink="http://www.w3.org/1999/xlink" content-type="dwc:institutional_code" xlink:title="Taiwan Agricultural Research Institute, Taichung, Taiwan" xlink:href="http://grbio.org/institution/taiwan-agricultural-research-institute" xlink:type="simple">TARI</named-content>): “Hiogo / JAPAN / 8.VI.1881 / Col. G. Lewis [h, w] // CO / Type [p, w, circle card with yellow letters and border] // <tp:taxon-name><tp:taxon-name-part taxon-name-part-type="genus" reg="Phytodecta">Phytodecta</tp:taxon-name-part></tp:taxon-name> / <tp:taxon-name><tp:taxon-name-part taxon-name-part-type="genus" reg="Phytodecta"/><tp:taxon-name-part taxon-name-part-type="species" reg="robustus">robustus</tp:taxon-name-part></tp:taxon-name> / Jacoby [h] / DET. M. CHUJO [p, w] // <tp:taxon-name><tp:taxon-name-part taxon-name-part-type="genus" reg="Phytodecta">Phytodecta</tp:taxon-name-part></tp:taxon-name> / <tp:taxon-name><tp:taxon-name-part taxon-name-part-type="genus" reg="Phytodecta"/><tp:taxon-name-part taxon-name-part-type="species" reg="robusta">robusta</tp:taxon-name-part></tp:taxon-name> Jac [h] / Det. T. Shiraki [p, w] // 1636 [p, w]”.</p></tp:treatment-sec><tp:treatment-sec sec-type="material" id="SECID0EBZDI"><title>Other material (n = 95).</title><p><bold>Taiwan</bold>. Matsu islands: 17♂, 17♀ (<named-content xmlns:xlink="http://www.w3.org/1999/xlink" content-type="dwc:institutional_code" xlink:title="Taiwan Agricultural Research Institute, Taichung, Taiwan" xlink:href="http://grbio.org/institution/taiwan-agricultural-research-institute" xlink:type="simple">TARI</named-content>), Nangan (南竿), 7.VI.2017, leg. T.-C. Chen; 23♂, 35♀ (<named-content xmlns:xlink="http://www.w3.org/1999/xlink" content-type="dwc:institutional_code" xlink:title="Taiwan Agricultural Research Institute, Taichung, Taiwan" xlink:href="http://grbio.org/institution/taiwan-agricultural-research-institute" xlink:type="simple">TARI</named-content>), same locality, 8.VI.2017, leg. Y.-L. Liu; 1♀ (<named-content xmlns:xlink="http://www.w3.org/1999/xlink" content-type="dwc:institutional_code" xlink:title="Taiwan Agricultural Research Institute, Taichung, Taiwan" xlink:href="http://grbio.org/institution/taiwan-agricultural-research-institute" xlink:type="simple">TARI</named-content>), same locality, 28.VI.2017, leg. H.-T. Fang; 1♂, 1♀ (<named-content xmlns:xlink="http://www.w3.org/1999/xlink" content-type="dwc:institutional_code" xlink:title="Taiwan Agricultural Research Institute, Taichung, Taiwan" xlink:href="http://grbio.org/institution/taiwan-agricultural-research-institute" xlink:type="simple">TARI</named-content>), Beigan (北竿), 18.IV.2020, C.-H. Tsieh.</p></tp:treatment-sec><tp:treatment-sec sec-type="redescription" id="SECID0EJ1DI"><title>Redescription.</title><p>Length 6.1–7.3 mm, width 3.8–4.7 mm. Body color (Fig. <xref ref-type="fig" rid="F17">17G–I</xref>) yellowish brown; scutellum black; elytra with three pairs of black spots arranged as follows: posterior pair largest at apical 1/3, transverse, from near suture to near lateral margins, extending posteriorly near lateral margins; two pairs of black spots near basal margin, one oval to oblong pair near suture, the other on humeral calli, triangular, anteriorly narrowed. Meso- and metathorcic and abdominal ventrites darker. Antennae (Fig. <xref ref-type="fig" rid="F18">18A</xref>) with antennomere III–IV slender, V–VI slightly swollen, VII–X moderately swollen, XI elongate oval, length ratios of antennomeres I–XI 1.0: 0.6: 0.6: 0.6: 0.3: 0.5: 0.5: 0.5: 0.5: 0.5: 0.9, length to width ratios of antennomeres I–XI 2.2: 1.9: 2.7: 2.1: 1.0: 1.5: 1.5: 1.4: 1.3: 1.1: 2.0. Pronotum 2.3–2.4× wider than long, lateral margins widest at base, convergent anteriorly, anterior angles strongly produced; anterior and lateral margins bordered, lateral margins barely visible in dorsal view; trichobothria present on anterior and posterior angles; disc covered with sparse fine punctures and mixed with finer punctures; both sides covered with much larger, denser punctures. Scutellum distinctly wider than long, narrowed posteriorly. Elytra 1.1× longer than wide; lateral margins slightly wider posteriorly, widest near middle, convergent posteriorly; humeral calli well developed; disc covered with regular coarse punctures arranged into single stria; interspaces covered with fine, sparse punctures. Hind wing well developed. Aedeagus (Fig. <xref ref-type="fig" rid="F18">18B, C</xref>) with apical margin widely rounded and medially notched, anterior angles acutely hooked, lateral margins slightly narrowed at basal 1/3; moderately curved in lateral view; endophallic sclerite short, apex narrowly rounded in dorsal view, acute process in lateral view. Gonocoxae (Fig. <xref ref-type="fig" rid="F18">18D</xref>) wide, apical margins irregular, with dense long setae along apical margins. Ventrite VIII (Fig. <xref ref-type="fig" rid="F18">18E</xref>) transverse and membranous, with dense long setae along outer margin. Spermatheca reduced.</p><fig id="F17" position="float" orientation="portrait"><object-id xmlns:xlink="http://www.w3.org/1999/xlink" content-type="doi" xlink:type="simple">10.3897/zookeys.1120.87526.figure17</object-id><object-id xmlns:xlink="http://www.w3.org/1999/xlink" content-type="arpha" xlink:type="simple">A9B175D6-8404-5351-8B94-2175094D1E20</object-id><label>Figure 17.</label><caption><p>Habitus of <tp:taxon-name><tp:taxon-name-part taxon-name-part-type="genus" reg="Gonioctena">Gonioctena</tp:taxon-name-part> (<tp:taxon-name-part taxon-name-part-type="subgenus" reg="Sinomela">Sinomela</tp:taxon-name-part>) <tp:taxon-name-part taxon-name-part-type="species" reg="nigroplagiata">nigroplagiata</tp:taxon-name-part></tp:taxon-name> Baly <bold>A</bold> pale individual, dorsal view <bold>B</bold> ditto, ventral view <bold>C</bold> ditto, lateral view <bold>D</bold> intermediate individual, dorsal view <bold>E</bold> ditto, ventral view <bold>F</bold> ditto, lateral view <bold>G</bold> individual with predominant black spots on the elytra, dorsal view <bold>H</bold> ditto, ventral view <bold>I</bold> ditto, lateral view.</p></caption><graphic xmlns:xlink="http://www.w3.org/1999/xlink" xlink:href="zookeys-1120-001_article-87526__-g017.jpg" position="float" orientation="portrait" xlink:type="simple" id="oo_738736.jpg"><uri content-type="original_file" xlink:type="simple">https://binary.pensoft.net/fig/738736</uri></graphic></fig><fig id="F18" position="float" orientation="portrait"><object-id xmlns:xlink="http://www.w3.org/1999/xlink" content-type="doi" xlink:type="simple">10.3897/zookeys.1120.87526.figure18</object-id><object-id xmlns:xlink="http://www.w3.org/1999/xlink" content-type="arpha" xlink:type="simple">72579A1A-7A0F-5CA2-AC6C-C4ADFDBA306C</object-id><label>Figure 18.</label><caption><p>Diagnostic characters of <tp:taxon-name><tp:taxon-name-part taxon-name-part-type="genus" reg="Gonioctena">Gonioctena</tp:taxon-name-part> (<tp:taxon-name-part taxon-name-part-type="subgenus" reg="Sinomela">Sinomela</tp:taxon-name-part>) <tp:taxon-name-part taxon-name-part-type="species" reg="nigroplagiata">nigroplagiata</tp:taxon-name-part></tp:taxon-name> Baly <bold>A</bold> antenna <bold>B</bold> aedeagus, dorsal view <bold>C</bold> aedeagus, lateral view <bold>D</bold> gonocoxae <bold>E</bold> abdominal ventrite VIII.</p></caption><graphic xmlns:xlink="http://www.w3.org/1999/xlink" xlink:href="zookeys-1120-001_article-87526__-g018.jpg" position="float" orientation="portrait" xlink:type="simple" id="oo_738737.jpg"><uri content-type="original_file" xlink:type="simple">https://binary.pensoft.net/fig/738737</uri></graphic></fig></tp:treatment-sec><tp:treatment-sec sec-type="variation" id="SECID0EV4DI"><title>Variations.</title><p>Black areas on dorsum and venter are reduced to different degrees in various individuals. Some adults have smaller black spots arranged into four pairs on the elytra, with only the central part of the scutellum blackish brown, and only the meso- and metathoracic ventrites darker (Fig. <xref ref-type="fig" rid="F17">17D–F</xref>). Pale adults have entirely yellowish brown bodies (Fig. <xref ref-type="fig" rid="F17">17A–C</xref>).</p></tp:treatment-sec><tp:treatment-sec sec-type="diagnosis" id="SECID0ED5DI"><title>Diagnosis.</title><p><tp:taxon-name><tp:taxon-name-part taxon-name-part-type="genus" reg="Gonioctena">Gonioctena</tp:taxon-name-part> (<tp:taxon-name-part taxon-name-part-type="subgenus" reg="Sinomela">Sinomela</tp:taxon-name-part>) <tp:taxon-name-part taxon-name-part-type="species" reg="nigroplagiata">nigroplagiata</tp:taxon-name-part></tp:taxon-name> is easily separated from the other consubgeneric species, <tp:taxon-name><tp:taxon-name-part taxon-name-part-type="genus" reg="Gonioctena">G.</tp:taxon-name-part> (<tp:taxon-name-part taxon-name-part-type="subgenus" reg="Sinomela">S.</tp:taxon-name-part>) <tp:taxon-name-part taxon-name-part-type="species" reg="osawai">osawai</tp:taxon-name-part></tp:taxon-name> by the following combination of the characters: no black spots on the dorsum, none or three or four pairs of black spots on the elytra (Figs <xref ref-type="fig" rid="F17">17</xref>) (one pair of black spots on pronotum and five pairs of black spots on elytra in <tp:taxon-name><tp:taxon-name-part taxon-name-part-type="genus" reg="Gonioctena">G.</tp:taxon-name-part> (<tp:taxon-name-part taxon-name-part-type="subgenus" reg="Sinomela">S.</tp:taxon-name-part>) <tp:taxon-name-part taxon-name-part-type="species" reg="osawai">osawai</tp:taxon-name-part></tp:taxon-name> (Fig. <xref ref-type="fig" rid="F14">14G</xref>); wide antennomere V, width subequal to length (Fig. <xref ref-type="fig" rid="F18">18A</xref>) (elongate antennomere V, more than 2.0× longer than wide in <tp:taxon-name><tp:taxon-name-part taxon-name-part-type="genus" reg="Gonioctena">G.</tp:taxon-name-part> (<tp:taxon-name-part taxon-name-part-type="subgenus" reg="Sinomela">S.</tp:taxon-name-part>) <tp:taxon-name-part taxon-name-part-type="species" reg="osawai">osawai</tp:taxon-name-part></tp:taxon-name> (Fig. <xref ref-type="fig" rid="F20">20A</xref>)); narrowly rounded apex of endophallic sclerites (Fig. <xref ref-type="fig" rid="F18">18B</xref>) (bifurcate and asymmetrical apices of endophallic sclerites in <tp:taxon-name><tp:taxon-name-part taxon-name-part-type="genus" reg="Gonioctena">G.</tp:taxon-name-part> (<tp:taxon-name-part taxon-name-part-type="subgenus" reg="Sinomela">S.</tp:taxon-name-part>) <tp:taxon-name-part taxon-name-part-type="species" reg="osawai">osawai</tp:taxon-name-part></tp:taxon-name> (Fig. <xref ref-type="fig" rid="F20">20B</xref>)); wide gonocoxae covered with more setae (Fig. <xref ref-type="fig" rid="F18">18D</xref>) (narrow gonocoxae covered with fewer setae in <tp:taxon-name><tp:taxon-name-part taxon-name-part-type="genus" reg="Gonioctena">G.</tp:taxon-name-part> (<tp:taxon-name-part taxon-name-part-type="subgenus" reg="Sinomela">S.</tp:taxon-name-part>) <tp:taxon-name-part taxon-name-part-type="species" reg="osawai">osawai</tp:taxon-name-part></tp:taxon-name> (Fig. <xref ref-type="fig" rid="F20">20D</xref>)); membranous ventrite VII with dense setae along apical margin (Fig. <xref ref-type="fig" rid="F18">18E</xref>) (slightly sclerotized ventrites VIII with dense setae only on apices in <tp:taxon-name><tp:taxon-name-part taxon-name-part-type="genus" reg="Gonioctena">G.</tp:taxon-name-part> (<tp:taxon-name-part taxon-name-part-type="subgenus" reg="Sinomela">S.</tp:taxon-name-part>) <tp:taxon-name-part taxon-name-part-type="species" reg="osawai">osawai</tp:taxon-name-part></tp:taxon-name> (Fig. <xref ref-type="fig" rid="F20">20E</xref>)).</p></tp:treatment-sec><tp:treatment-sec sec-type="host" id="SECID0EUCAK"><title>Host plants.</title><p><tp:taxon-name><tp:taxon-name-part taxon-name-part-type="family">Cannabaceae</tp:taxon-name-part></tp:taxon-name>: <italic><tp:taxon-name><tp:taxon-name-part taxon-name-part-type="genus" reg="Celtis">Celtis</tp:taxon-name-part><tp:taxon-name-part taxon-name-part-type="species" reg="sinensis">sinensis</tp:taxon-name-part></tp:taxon-name></italic> Pers. (<xref ref-type="bibr" rid="B19">Chûjô and Kimoto 1961</xref>; present study) (Fig. <xref ref-type="fig" rid="F19">19A</xref>).</p><fig id="F19" position="float" orientation="portrait"><object-id xmlns:xlink="http://www.w3.org/1999/xlink" content-type="doi" xlink:type="simple">10.3897/zookeys.1120.87526.figure19</object-id><object-id xmlns:xlink="http://www.w3.org/1999/xlink" content-type="arpha" xlink:type="simple">CFCDCF7C-7D7B-562E-92BF-FC5CC53F0FE6</object-id><label>Figure 19.</label><caption><p>Natural history of <tp:taxon-name><tp:taxon-name-part taxon-name-part-type="genus" reg="Gonioctena">Gonioctena</tp:taxon-name-part> (<tp:taxon-name-part taxon-name-part-type="subgenus" reg="Sinomela">Sinomela</tp:taxon-name-part>) <tp:taxon-name-part taxon-name-part-type="species" reg="nigroplagiata">nigroplagiata</tp:taxon-name-part></tp:taxon-name> Baly on host plant, <italic><tp:taxon-name><tp:taxon-name-part taxon-name-part-type="genus" reg="Celtis">Celtis</tp:taxon-name-part><tp:taxon-name-part taxon-name-part-type="species" reg="sinensis">sinensis</tp:taxon-name-part></tp:taxon-name></italic> (<tp:taxon-name><tp:taxon-name-part taxon-name-part-type="family">Cannabaceae</tp:taxon-name-part></tp:taxon-name>) <bold>A</bold> leaves of the host plant fed by a lot of larvae <bold>B</bold> fourth-instar larva <bold>C</bold> pupa <bold>D</bold> pale adult <bold>E</bold> intermediate adult <bold>F</bold> adult with predominant black spots on the elytra.</p></caption><graphic xmlns:xlink="http://www.w3.org/1999/xlink" xlink:href="zookeys-1120-001_article-87526__-g019.jpg" position="float" orientation="portrait" xlink:type="simple" id="oo_738738.jpg"><uri content-type="original_file" xlink:type="simple">https://binary.pensoft.net/fig/738738</uri></graphic></fig></tp:treatment-sec><tp:treatment-sec sec-type="biology" id="SECID0EJFAK"><title>Biology.</title><p>A mass outbreak of adults of this species occurred on Matsu Islands during June 2017. The large numbers of beetles made local citizens nervous and made the news. A number of specimens were sent to the authors for identification. Mr. Hua-Te Fang (方華德) collected larvae (Fig. <xref ref-type="fig" rid="F19">19B</xref>) on 15 April 2021 at the locality. Mature larvae burrowed into soil and built underground chambers for pupation (Fig. <xref ref-type="fig" rid="F19">19C</xref>) on 22 April. The first adults emerged from soil on 2 May and were entirely yellowish brown (Fig. <xref ref-type="fig" rid="F19">19D</xref>). Black spots appeared after three days in some individuals and become stable within five days (Fig. <xref ref-type="fig" rid="F19">19E, F</xref>). No adults were observed in the field by Mr. Fang on 11 May, 29 September, and 21 October. This species is presumed to be univoltine, and larvae are active only during spring.</p></tp:treatment-sec><tp:treatment-sec sec-type="remarks" id="SECID0E6FAK"><title>Remarks.</title><p>The original spelling in the original description (<xref ref-type="bibr" rid="B2">Baly 1862</xref>) is incorrectly printed as “<italic><tp:taxon-name><tp:taxon-name-part taxon-name-part-type="genus" reg="Gonioctena">Gonioctena</tp:taxon-name-part><tp:taxon-name-part taxon-name-part-type="species" reg="nigroplagata">nigroplagata</tp:taxon-name-part></tp:taxon-name></italic>”. It is obviously a typographical error and the correct spelling is “<italic><tp:taxon-name><tp:taxon-name-part taxon-name-part-type="genus" reg="Gonioctena">Gonioctena</tp:taxon-name-part><tp:taxon-name-part taxon-name-part-type="species" reg="nigroplagiata">nigroplagiata</tp:taxon-name-part></tp:taxon-name></italic>”.</p></tp:treatment-sec><tp:treatment-sec sec-type="distribution" id="SECID0E6GAK"><title>Distribution.</title><p>China, Japan, Taiwan (only on Matsu Islands, including Beigan Island北竿島and Nangan Island 南竿島).</p></tp:treatment-sec><tp:treatment-sec><!--Section generated to contain objects referenced in tp:taxon-treatment.--><fig id="F14" position="float" orientation="portrait"><object-id xmlns:xlink="http://www.w3.org/1999/xlink" content-type="doi" xlink:type="simple">10.3897/zookeys.1120.87526.figure14</object-id><object-id xmlns:xlink="http://www.w3.org/1999/xlink" content-type="arpha" xlink:type="simple">E3B20A58-8313-5B57-B515-4B5E741697E5</object-id><label>Figure 14.</label><caption><p>Habitus of <tp:taxon-name><tp:taxon-name-part taxon-name-part-type="genus" reg="Gonioctena">Gonioctena</tp:taxon-name-part><tp:taxon-name-part taxon-name-part-type="sensu">(s. str.)</tp:taxon-name-part><tp:taxon-name-part taxon-name-part-type="species" reg="kamikawai">kamikawai</tp:taxon-name-part></tp:taxon-name> (Chûjô) and <tp:taxon-name><tp:taxon-name-part taxon-name-part-type="genus" reg="Gonioctena">G.</tp:taxon-name-part> (<tp:taxon-name-part taxon-name-part-type="subgenus" reg="Sinomela">Sinomela</tp:taxon-name-part>) <tp:taxon-name-part taxon-name-part-type="species" reg="osawai">osawai</tp:taxon-name-part></tp:taxon-name> Kimoto <bold>A</bold><tp:taxon-name><tp:taxon-name-part taxon-name-part-type="genus" reg="Gonioctena">G.</tp:taxon-name-part><tp:taxon-name-part taxon-name-part-type="sensu">(s. str.)</tp:taxon-name-part><tp:taxon-name-part taxon-name-part-type="species" reg="kamikawai">kamikawai</tp:taxon-name-part></tp:taxon-name>, typical adult, dorsal view <bold>B</bold> ditto, ventral view <bold>C</bold> ditto, lateral view <bold>D</bold><tp:taxon-name><tp:taxon-name-part taxon-name-part-type="genus" reg="Gonioctena">G.</tp:taxon-name-part><tp:taxon-name-part taxon-name-part-type="sensu">(s. str.)</tp:taxon-name-part><tp:taxon-name-part taxon-name-part-type="species" reg="kamikawai">kamikawai</tp:taxon-name-part></tp:taxon-name>, darker adult, dorsal view <bold>E</bold> ditto, ventral view <bold>F</bold> ditto, lateral view <bold>G</bold><tp:taxon-name><tp:taxon-name-part taxon-name-part-type="genus" reg="Gonioctena">G.</tp:taxon-name-part> (<tp:taxon-name-part taxon-name-part-type="subgenus" reg="Sinomela">Sinomela</tp:taxon-name-part>) <tp:taxon-name-part taxon-name-part-type="species" reg="osawai">osawai</tp:taxon-name-part></tp:taxon-name>, dorsal view <bold>H</bold> ditto, ventral view <bold>I</bold> ditto, lateral view.</p></caption><graphic xmlns:xlink="http://www.w3.org/1999/xlink" xlink:href="zookeys-1120-001_article-87526__-g014.jpg" position="float" orientation="portrait" xlink:type="simple" id="oo_738733.jpg"><uri content-type="original_file" xlink:type="simple">https://binary.pensoft.net/fig/738733</uri></graphic></fig><fig id="F20" position="float" orientation="portrait"><object-id xmlns:xlink="http://www.w3.org/1999/xlink" content-type="doi" xlink:type="simple">10.3897/zookeys.1120.87526.figure20</object-id><object-id xmlns:xlink="http://www.w3.org/1999/xlink" content-type="arpha" xlink:type="simple">10CF7A49-DCC1-5AF4-8875-66DE2BB97922</object-id><label>Figure 20.</label><caption><p>Diagnostic characters of <tp:taxon-name><tp:taxon-name-part taxon-name-part-type="genus" reg="Gonioctena">Gonioctena</tp:taxon-name-part> (<tp:taxon-name-part taxon-name-part-type="subgenus" reg="Sinomela">Sinomela</tp:taxon-name-part>) <tp:taxon-name-part taxon-name-part-type="species" reg="osawai">osawai</tp:taxon-name-part></tp:taxon-name> Kimoto <bold>A</bold> antenna, <bold>B</bold> aedeagus, dorsal view <bold>C</bold> aedeagus, lateral view <bold>D</bold> gonocoxae <bold>E</bold> abdominal ventrite VIII.</p></caption><graphic xmlns:xlink="http://www.w3.org/1999/xlink" xlink:href="zookeys-1120-001_article-87526__-g020.jpg" position="float" orientation="portrait" xlink:type="simple" id="oo_738739.jpg"><uri content-type="original_file" xlink:type="simple">https://binary.pensoft.net/fig/738739</uri></graphic></fig></tp:treatment-sec><ref-list><ref id="B31"><mixed-citation xmlns:xlink="http://www.w3.org/1999/xlink" xlink:type="simple"><person-group><name name-style="western"><surname>Jacoby</surname><given-names>M</given-names></name></person-group> (<year>1885</year>) <article-title>Descriptions of the phytophagous <tp:taxon-name><tp:taxon-name-part taxon-name-part-type="order">Coleoptera</tp:taxon-name-part></tp:taxon-name> of Japan, obtained by Mr. George Lewis during his second journey, from February 1880 to September 1881. Part I.</article-title><source>Proceedings of the Zoological Society of London</source><volume>1885</volume>(<issue>1</issue>): <fpage>190</fpage>–<lpage>211</lpage>. <ext-link xlink:href="10.1111/j.1096-3642.1885.tb02894.x" ext-link-type="doi" xlink:type="simple">https://doi.org/10.1111/j.1096-3642.1885.tb02894.x</ext-link></mixed-citation></ref><ref id="B64"><mixed-citation xmlns:xlink="http://www.w3.org/1999/xlink" xlink:type="simple"><person-group><name name-style="western"><surname>Weise</surname><given-names>J</given-names></name></person-group> (<year>1916</year>) <source><tp:taxon-name><tp:taxon-name-part taxon-name-part-type="family">Chrysomelidae</tp:taxon-name-part></tp:taxon-name> 12. <tp:taxon-name><tp:taxon-name-part taxon-name-part-type="subfamily">Chrysomelinae</tp:taxon-name-part></tp:taxon-name>. In: Junk W, Schenkling S (Eds) Coleopterorum Catalogus, Par 68, W.</source><publisher-name>Junk</publisher-name>, <publisher-loc>Berlin</publisher-loc>, <size units="page">255 pp</size>. <ext-link xlink:href="https://www.biodiversitylibrary.org/page/10430680" ext-link-type="uri" xlink:type="simple">https://www.biodiversitylibrary.org/page/10430680</ext-link></mixed-citation></ref><ref id="B65"><mixed-citation xmlns:xlink="http://www.w3.org/1999/xlink" xlink:type="simple"><person-group><name name-style="western"><surname>Winkler</surname><given-names>A</given-names></name></person-group> (<year>1930</year>) Catalogus Colleopterorum regionis palaearcticae. Pars 11. Winkler A, Wien, 1265–1392.</mixed-citation></ref><ref id="B6"><mixed-citation xmlns:xlink="http://www.w3.org/1999/xlink" xlink:type="simple"><person-group><name name-style="western"><surname>Chen</surname><given-names>SH</given-names></name></person-group> (<year>1934</year>) <source>Recherches sur les <tp:taxon-name><tp:taxon-name-part taxon-name-part-type="subfamily">Chrysomelinae</tp:taxon-name-part></tp:taxon-name> de la Chine et du Tonkin.</source><publisher-name>Thèse</publisher-name>, <publisher-loc>Faculté de Sciences Université de Paris, Paris</publisher-loc>, <size units="page">105 pp</size>.</mixed-citation></ref><ref id="B7"><mixed-citation xmlns:xlink="http://www.w3.org/1999/xlink" xlink:type="simple"><person-group><name name-style="western"><surname>Chen</surname><given-names>SH</given-names></name></person-group> (<year>1935</year>) <article-title>Classification of Asiatic <italic><tp:taxon-name><tp:taxon-name-part taxon-name-part-type="genus">Phytodecta</tp:taxon-name-part></tp:taxon-name></italic> (Col. <tp:taxon-name><tp:taxon-name-part taxon-name-part-type="subfamily">Chrysomelinae</tp:taxon-name-part></tp:taxon-name>).</article-title><source>Dongwuxue Zazhi</source><volume>1</volume>: <fpage>125</fpage>–<lpage>133</lpage>.</mixed-citation></ref><ref id="B8"><mixed-citation xmlns:xlink="http://www.w3.org/1999/xlink" xlink:type="simple"><person-group><name name-style="western"><surname>Chen</surname><given-names>SH</given-names></name></person-group> (<year>1936</year>) <article-title>Catalogue des <tp:taxon-name><tp:taxon-name-part taxon-name-part-type="subfamily">Chrysomelinae</tp:taxon-name-part></tp:taxon-name> de la Chine, de l’Indochine et du Japon.</article-title><source>Notes d’Entomologie Chinoise</source><volume>3</volume>: <fpage>63</fpage>–<lpage>102</lpage>.</mixed-citation></ref><ref id="B19"><mixed-citation xmlns:xlink="http://www.w3.org/1999/xlink" xlink:type="simple"><person-group><name name-style="western"><surname>Chûjô</surname><given-names>M</given-names></name><name name-style="western"><surname>Kimoto</surname><given-names>S</given-names></name></person-group> (<year>1961</year>) <article-title>Systematic catalog of Japanese <tp:taxon-name><tp:taxon-name-part taxon-name-part-type="family">Chrysomelidae</tp:taxon-name-part></tp:taxon-name> (<tp:taxon-name><tp:taxon-name-part taxon-name-part-type="order">Coleoptera</tp:taxon-name-part></tp:taxon-name>).</article-title><source>Pacific Insects</source><volume>3</volume>: <fpage>117</fpage>–<lpage>202</lpage>.</mixed-citation></ref><ref id="B26"><mixed-citation xmlns:xlink="http://www.w3.org/1999/xlink" xlink:type="simple"><person-group><name name-style="western"><surname>Gressitt</surname><given-names>JL</given-names></name><name name-style="western"><surname>Kimoto</surname><given-names>S</given-names></name></person-group> (<year>1963</year>) The <tp:taxon-name><tp:taxon-name-part taxon-name-part-type="family">Chrysomelidae</tp:taxon-name-part></tp:taxon-name> (Coleopt.) of China and Korea, Part 2. Pacific Insects Monograph 1b: 301–1026.</mixed-citation></ref><ref id="B34"><mixed-citation xmlns:xlink="http://www.w3.org/1999/xlink" xlink:type="simple"><person-group><name name-style="western"><surname>Kimoto</surname><given-names>S</given-names></name></person-group> (<year>1964</year>) <article-title>The <tp:taxon-name><tp:taxon-name-part taxon-name-part-type="family">Chrysomelidae</tp:taxon-name-part></tp:taxon-name> of Japan and the Ryukyu Island. V. Subfamily <tp:taxon-name><tp:taxon-name-part taxon-name-part-type="subfamily">Chrysomelinae</tp:taxon-name-part></tp:taxon-name>.</article-title><source>Journal of the Faculty of Agriculture, Kyushu University</source><volume>13</volume>: <fpage>263</fpage>–<lpage>286</lpage>. <ext-link xlink:href="10.5109/22723" ext-link-type="doi" xlink:type="simple">https://doi.org/10.5109/22723</ext-link></mixed-citation></ref><ref id="B56"><mixed-citation xmlns:xlink="http://www.w3.org/1999/xlink" xlink:type="simple"><person-group><name name-style="western"><surname>Takizawa</surname><given-names>H</given-names></name></person-group> (<year>1976</year>) <article-title>Larvae of the genus <italic><tp:taxon-name><tp:taxon-name-part taxon-name-part-type="genus">Gonioctena</tp:taxon-name-part></tp:taxon-name></italic> Chevrolat (<tp:taxon-name><tp:taxon-name-part taxon-name-part-type="order">Coleoptera</tp:taxon-name-part></tp:taxon-name>, <tp:taxon-name><tp:taxon-name-part taxon-name-part-type="family">Chrysomelidae</tp:taxon-name-part></tp:taxon-name>): descriptions of Japanese species and the implications of larval characters for the phylogeny.</article-title><source>Kontyû</source><volume>44</volume>: <fpage>444</fpage>–<lpage>468</lpage>. <ext-link xlink:href="https://dl.ndl.go.jp/info:ndljp/pid/10651913?tocOpened=1" ext-link-type="uri" xlink:type="simple">https://dl.ndl.go.jp/info:ndljp/pid/10651913?tocOpened=1</ext-link></mixed-citation></ref><ref id="B59"><mixed-citation xmlns:xlink="http://www.w3.org/1999/xlink" xlink:type="simple"><person-group><name name-style="western"><surname>Takizawa</surname><given-names>H</given-names></name></person-group> (<year>2007</year>) <article-title>A revision of the genus <italic><tp:taxon-name><tp:taxon-name-part taxon-name-part-type="genus">Gonioctena</tp:taxon-name-part></tp:taxon-name></italic> Chevrolat in Japan (<tp:taxon-name><tp:taxon-name-part taxon-name-part-type="order">Coleoptera</tp:taxon-name-part></tp:taxon-name>: <tp:taxon-name><tp:taxon-name-part taxon-name-part-type="family">Chrysomelidae</tp:taxon-name-part></tp:taxon-name>).</article-title><source><tp:taxon-name><tp:taxon-name-part taxon-name-part-type="class">Insecta</tp:taxon-name-part></tp:taxon-name> Matsumurana, new series</source><volume>63</volume>: <fpage>35</fpage>–<lpage>50</lpage>. <ext-link xlink:href="https://eprints.lib.hokudai.ac.jp/dspace/handle/2115/20007" ext-link-type="uri" xlink:type="simple">https://eprints.lib.hokudai.ac.jp/dspace/handle/2115/20007</ext-link></mixed-citation></ref><ref id="B45"><mixed-citation xmlns:xlink="http://www.w3.org/1999/xlink" xlink:type="simple"><person-group><name name-style="western"><surname>Kippenberg</surname><given-names>H</given-names></name></person-group> (<year>2010</year>) <article-title>Subfamily <tp:taxon-name><tp:taxon-name-part taxon-name-part-type="subfamily">Chrysomelinae</tp:taxon-name-part></tp:taxon-name> Latreille, 1802.</article-title> In: <person-group><name name-style="western"><surname>Löbl</surname><given-names>L</given-names></name><name name-style="western"><surname>Smetana</surname><given-names>A</given-names></name></person-group> (<role>Eds</role>) <issue-title>Catalogue of Palaearctic Coleoptera, Volume 6.</issue-title><source><tp:taxon-name><tp:taxon-name-part taxon-name-part-type="superfamily">Chrysomeloidea</tp:taxon-name-part></tp:taxon-name>. Apollo Books, Stenstrup</source>, <fpage>390</fpage>–<lpage>443</lpage>.</mixed-citation></ref><ref id="B66"><mixed-citation xmlns:xlink="http://www.w3.org/1999/xlink" xlink:type="simple"><person-group><name name-style="western"><surname>Yang</surname><given-names>XK</given-names></name><name name-style="western"><surname>Ge</surname><given-names>SQ</given-names></name><name name-style="western"><surname>Nie</surname><given-names>RE</given-names></name><name name-style="western"><surname>Ruan</surname><given-names>YG</given-names></name><name name-style="western"><surname>Li</surname><given-names>WZ</given-names></name></person-group> (<year>2015</year>) <source>Chinese leaf beetles.</source><publisher-name>Science Press</publisher-name>, <publisher-loc>Beijing</publisher-loc>, <size units="page">507 pp</size>.</mixed-citation></ref><ref id="B11"><mixed-citation xmlns:xlink="http://www.w3.org/1999/xlink" xlink:type="simple"><person-group><name name-style="western"><surname>Cho</surname><given-names>HW</given-names></name></person-group> (<year>2016</year>) <source>Revision and classification of the genus <italic><tp:taxon-name><tp:taxon-name-part taxon-name-part-type="genus">Gonioctena</tp:taxon-name-part></tp:taxon-name></italic> Chevrolat, 1837 (<tp:taxon-name><tp:taxon-name-part taxon-name-part-type="order">Coleoptera</tp:taxon-name-part></tp:taxon-name>: <tp:taxon-name><tp:taxon-name-part taxon-name-part-type="family">Chrysomelidae</tp:taxon-name-part></tp:taxon-name>: <tp:taxon-name><tp:taxon-name-part taxon-name-part-type="subfamily">Chrysomelinae</tp:taxon-name-part></tp:taxon-name>). Ph. D. dissertation.</source><publisher-name>Faculty of Biological Sciences</publisher-name>, <publisher-loc>University of Wrocław, Poland</publisher-loc>, <size units="page">403 pp</size>.</mixed-citation></ref><ref id="B2"><mixed-citation xmlns:xlink="http://www.w3.org/1999/xlink" xlink:type="simple"><person-group><name name-style="western"><surname>Baly</surname><given-names>JS</given-names></name></person-group> (<year>1862</year>) <article-title>Descriptions of new species of phytophagous beetles.</article-title><source>Annals &amp; Magazine of Natural History</source><volume>10</volume>(<issue>3</issue>): <fpage>17</fpage>–<lpage>29</lpage>. <ext-link xlink:href="10.1080/00222936208681273" ext-link-type="doi" xlink:type="simple">https://doi.org/10.1080/00222936208681273</ext-link></mixed-citation></ref></ref-list></tp:taxon-treatment>
