# Supplementary material for: ﻿Integrative taxonomy of the leaf-beetle genus Gonioctena Chevrolat, 1836 in Taiwan (Coleoptera, Chrysomelidae, Chrysomelinae, Gonioctenini) reveals new synonymies and one new species
Source: Zookeys. 2022 Sep 5;1120:1–46. doi: 10.3897/zookeys.1120.87526 (PMC9848659; doi:10.3897/zookeys.1120.87526)
Supplement: XML Treatment for Gonioctena (Sinomela) osawai [file zookeys.1120.87526-treatment7.xml]

<!DOCTYPE tp:taxon-treatment
  PUBLIC "-//TaxonX//DTD Taxonomic Treatment Publishing DTD v0 20100105//EN" "tax-treatment-NSO.dtd">
<tp:taxon-treatment xmlns:tp="http://www.plazi.org/taxpub"><tp:treatment-meta><kwd-group><label>Taxon classification</label><kwd>
                <named-content content-type="kingdom">Animalia</named-content>
              </kwd><kwd>
                <named-content content-type="order">Coleoptera</named-content>
              </kwd><kwd>
                <named-content content-type="family">Chrysomelidae</named-content>
              </kwd></kwd-group><mixed-citation publication-type="journal"><person-group><name><surname>Lee</surname><given-names>Chi-Feng</given-names></name><name><surname>Hsieh</surname><given-names>Chia-Hung</given-names></name></person-group><article-title>﻿Integrative taxonomy of the leaf-beetle genus <italic><tp:taxon-name><tp:taxon-name-part taxon-name-part-type="genus" reg="Gonioctena">Gonioctena</tp:taxon-name-part></tp:taxon-name></italic> Chevrolat, 1836 in Taiwan (<tp:taxon-name><tp:taxon-name-part taxon-name-part-type="order">Coleoptera</tp:taxon-name-part></tp:taxon-name>, <tp:taxon-name><tp:taxon-name-part taxon-name-part-type="family">Chrysomelidae</tp:taxon-name-part></tp:taxon-name>, <tp:taxon-name><tp:taxon-name-part taxon-name-part-type="subfamily">Chrysomelinae</tp:taxon-name-part></tp:taxon-name>, <tp:taxon-name><tp:taxon-name-part taxon-name-part-type="tribe">Gonioctenini</tp:taxon-name-part></tp:taxon-name>) reveals new synonymies and one new species</article-title><source>Zookeys</source><day>05</day><month>09</month><year>2022</year><volume>1120</volume><fpage>1</fpage><lpage>46</lpage><pub-id pub-id-type="doi">10.3897/zookeys.1120.87526</pub-id></mixed-citation></tp:treatment-meta><tp:nomenclature><label>﻿</label><tp:taxon-name><object-id xmlns:xlink="http://www.w3.org/1999/xlink" content-type="arpha" xlink:type="simple">48474EC3-47BA-5A27-A614-B4252EC7244B</object-id><tp:taxon-name-part taxon-name-part-type="genus" reg="Gonioctena">Gonioctena</tp:taxon-name-part> (<tp:taxon-name-part taxon-name-part-type="subgenus" reg="Sinomela">Sinomela</tp:taxon-name-part>) <tp:taxon-name-part taxon-name-part-type="species" reg="osawai">osawai</tp:taxon-name-part></tp:taxon-name><tp:taxon-authority>Kimoto, 1996</tp:taxon-authority><xref ref-type="fig" rid="F14">Figs 14G–I</xref><xref ref-type="fig" rid="F20">, 20</xref><xref ref-type="fig" rid="F21">, 21</xref><tp:nomenclature-citation-list><tp:nomenclature-citation><tp:taxon-name><tp:taxon-name-part taxon-name-part-type="genus" reg="Gonioctena">Gonioctena</tp:taxon-name-part> (<tp:taxon-name-part taxon-name-part-type="subgenus" reg="Sinomela">Sinomela</tp:taxon-name-part>) <tp:taxon-name-part taxon-name-part-type="species" reg="osawai">osawai</tp:taxon-name-part></tp:taxon-name><comment>Kimoto, 1996: 29 (Taiwan); <xref ref-type="bibr" rid="B44">Kimoto and Takizawa 1997</xref>: 370 (catalogue); <xref ref-type="bibr" rid="B45">Kippenberg 2010</xref>: 436 (catalogue); <xref ref-type="bibr" rid="B66">Yang et al. 2015</xref>: 55 (catalogue).</comment></tp:nomenclature-citation></tp:nomenclature-citation-list></tp:nomenclature><tp:treatment-sec sec-type="material" id="SECID0EWJAK"><title>Type.</title><p><bold><italic>Holotype</italic></bold> (sex undetermined, <named-content xmlns:xlink="http://www.w3.org/1999/xlink" content-type="dwc:institutional_code" xlink:title="Kitakyushu Museum of Natural History and Human History, Kitakyushu, Japan" xlink:href="http://grbio.org/institution/kitakyushu-museum-and-institute-natural-history" xlink:type="simple">KMNH</named-content>): “Nr Liukuei [p] (六龜) 溪南山 [h] (Chinanshan) / Kaohsiung Hs. Taiwan [p] / 20 I[h]V 19[p]91[h] / W. Chen leg (Osawa) [p, w] // PHOTO [p, r] // HOLOTYPE [p, r] // <tp:taxon-name><tp:taxon-name-part taxon-name-part-type="genus" reg="Gonioctena">Gonioctena</tp:taxon-name-part></tp:taxon-name> / <tp:taxon-name><tp:taxon-name-part taxon-name-part-type="genus" reg="Gonioctena"/><tp:taxon-name-part taxon-name-part-type="species" reg="osawai">osawai</tp:taxon-name-part></tp:taxon-name> / Kimoto, n. sp [h] / Det. S. Kimoto, 19 [p, w] // 2001822IR02 [p, w] // KMNHIR200,093 [p, w]”. This holotype was deposited originally at the Biohistory Research Hall, Takatsuki, Osaka (<xref ref-type="bibr" rid="B42">Kimoto 1996</xref>). Now it is transferred to the <named-content xmlns:xlink="http://www.w3.org/1999/xlink" content-type="dwc:institutional_code" xlink:title="Kitakyushu Museum of Natural History and Human History, Kitakyushu, Japan" xlink:href="http://grbio.org/institution/kitakyushu-museum-and-institute-natural-history" xlink:type="simple">KMNH</named-content>.</p></tp:treatment-sec><tp:treatment-sec sec-type="material" id="SECID0EELAK"><title>Other material (n = 36).</title><p><bold>Taiwan</bold>. Kaohsiung: 1♂ (<named-content xmlns:xlink="http://www.w3.org/1999/xlink" content-type="dwc:institutional_code" xlink:title="Taiwan Agricultural Research Institute, Taichung, Taiwan" xlink:href="http://grbio.org/institution/taiwan-agricultural-research-institute" xlink:type="simple">TARI</named-content>), Hsiaokuanshan (小關山), 15.V.2016, leg. B.-X. Guo; Pingtung: 2♀ (<named-content xmlns:xlink="http://www.w3.org/1999/xlink" content-type="dwc:institutional_code" xlink:title="Taiwan Agricultural Research Institute, Taichung, Taiwan" xlink:href="http://grbio.org/institution/taiwan-agricultural-research-institute" xlink:type="simple">TARI</named-content>), Chichia (七佳), 27.VII.2018, leg. Y.-T. Chung; 1♂, 1♀ (<named-content xmlns:xlink="http://www.w3.org/1999/xlink" content-type="dwc:institutional_code" xlink:title="Taiwan Agricultural Research Institute, Taichung, Taiwan" xlink:href="http://grbio.org/institution/taiwan-agricultural-research-institute" xlink:type="simple">TARI</named-content>), same but with “17.VII.2019”; 2♂, 2♀ (<named-content xmlns:xlink="http://www.w3.org/1999/xlink" content-type="dwc:institutional_code" xlink:title="Taiwan Agricultural Research Institute, Taichung, Taiwan" xlink:href="http://grbio.org/institution/taiwan-agricultural-research-institute" xlink:type="simple">TARI</named-content>), same locality, 18.VII.2019, leg. B.-X. Guo; 1♀ (<named-content xmlns:xlink="http://www.w3.org/1999/xlink" content-type="dwc:institutional_code" xlink:title="Taiwan Agricultural Research Institute, Taichung, Taiwan" xlink:href="http://grbio.org/institution/taiwan-agricultural-research-institute" xlink:type="simple">TARI</named-content>), Lilungshan (里龍山), 4.VIII.2009, leg. J.-C. Chen; 2♂ (<named-content xmlns:xlink="http://www.w3.org/1999/xlink" content-type="dwc:institutional_code" xlink:title="Taiwan Agricultural Research Institute, Taichung, Taiwan" xlink:href="http://grbio.org/institution/taiwan-agricultural-research-institute" xlink:type="simple">TARI</named-content>), same but with “15.VIII.2009”; 1♂ (<named-content xmlns:xlink="http://www.w3.org/1999/xlink" content-type="dwc:institutional_code" xlink:title="Taiwan Agricultural Research Institute, Taichung, Taiwan" xlink:href="http://grbio.org/institution/taiwan-agricultural-research-institute" xlink:type="simple">TARI</named-content>), same locality and date, le.g S.-F. Yu; 2♂ (<named-content xmlns:xlink="http://www.w3.org/1999/xlink" content-type="dwc:institutional_code" xlink:title="Taiwan Agricultural Research Institute, Taichung, Taiwan" xlink:href="http://grbio.org/institution/taiwan-agricultural-research-institute" xlink:type="simple">TARI</named-content>), same but with “leg. M.-H. Tsou; 6♂, 2♀ (<named-content xmlns:xlink="http://www.w3.org/1999/xlink" content-type="dwc:institutional_code" xlink:title="Taiwan Agricultural Research Institute, Taichung, Taiwan" xlink:href="http://grbio.org/institution/taiwan-agricultural-research-institute" xlink:type="simple">TARI</named-content>), Laochichia (老七佳), 15.VII.2021, leg. Y.-T. Chung; 5♂, 6♀ (<named-content xmlns:xlink="http://www.w3.org/1999/xlink" content-type="dwc:institutional_code" xlink:title="Taiwan Agricultural Research Institute, Taichung, Taiwan" xlink:href="http://grbio.org/institution/taiwan-agricultural-research-institute" xlink:type="simple">TARI</named-content>), same but with “30.VIII.2021”; 1♂ (<named-content xmlns:xlink="http://www.w3.org/1999/xlink" content-type="dwc:institutional_code" xlink:title="Taiwan Agricultural Research Institute, Taichung, Taiwan" xlink:href="http://grbio.org/institution/taiwan-agricultural-research-institute" xlink:type="simple">TARI</named-content>), Tahanshan (大漢山), 30.V.2012, leg. J.-C. Chen; 1♀ (<named-content xmlns:xlink="http://www.w3.org/1999/xlink" content-type="dwc:institutional_code" xlink:title="Taiwan Agricultural Research Institute, Taichung, Taiwan" xlink:href="http://grbio.org/institution/taiwan-agricultural-research-institute" xlink:type="simple">TARI</named-content>), same locality, 4.VI.2016, leg. Y.-F. Hsu; 1♂ (<named-content xmlns:xlink="http://www.w3.org/1999/xlink" content-type="dwc:institutional_code" xlink:title="Taiwan Agricultural Research Institute, Taichung, Taiwan" xlink:href="http://grbio.org/institution/taiwan-agricultural-research-institute" xlink:type="simple">TARI</named-content>), same locality, 14.IV.2020, leg. Y.-T. Chung;</p></tp:treatment-sec><tp:treatment-sec sec-type="redescription" id="SECID0EUOAK"><title>Redescription.</title><p>Length 5.6–6.7 mm, width 3.7–4.7 mm. Body color (Fig. <xref ref-type="fig" rid="F14">14G–I</xref>) yellowish brown; vertex with one small black spot near center; scutellum black; pronotum with one pair of black spots at sides; elytra with five pairs of black spots, arranged as follows: three pairs near sides, one pair on humeral calli, one pair at middle, the other at apical 1/4; two pairs near suture, one pair at basal 1/3, the other at apical 1/3. Meso- and metathoracic ventrites black. Antennae (Fig. <xref ref-type="fig" rid="F20">20A</xref>) with antennomere III and IV slender, V and VI slightly swollen, VII–X moderately swollen, XI elongate oval, length ratios of antennomeres I–XI 1.0: 0.5: 0.5: 0.5: 0.5: 0.5: 0.5: 0.6: 0.6: 0.6: 0.9, length to width ratios of antennomeres I–XI 2.8: 1.9: 2.7: 2.2: 2.1: 1.8: 1.5: 1.6: 1.6: 1.4: 2.2. Pronotum 2.0–2.2× wider than long, lateral margins widest at base, convergent anteriorly, anterior angles strongly produced. Anterior and lateral margins bordered, lateral margins barely visible in dorsal view. Trichobothria present on anterior and posterior angles. Disc covered with sparse fine punctures mixed with finer punctures; both sides covered with much larger, denser punctures. Scutellum distinctly wider than long, narrowed posteriorly. Elytra 1.2× longer than wide; lateral margins slightly wider posteriorly, widest near middle, convergent posteriorly; humeral calli well developed; disc covered with regular coarse punctures arranged into single stria; interspaces covered with fine, sparse punctures. Hind wing well developed. Aedeagus (Fig. <xref ref-type="fig" rid="F20">20B, C</xref>) with apical margin widely rounded and medially notched, anterior angles acutely hooked, lateral margins slightly narrowed at basal 1/3; moderately curved in lateral view; endophallic sclerite short, apically bifurcate, right apical process twisted anteriorly and obliquely in dorsal view, recurved in lateral view; left apical process recurved and turned left. Gonocoxae (Fig. <xref ref-type="fig" rid="F20">20D</xref>) slender, apical margins apically narrowed, with dense long setae along outer and apical margins. Ventrite VIII (Fig. <xref ref-type="fig" rid="F20">20E</xref>) transverse, with dense long setae at apical areas. Spermatheca reduced.</p><fig id="F20" position="float" orientation="portrait"><object-id xmlns:xlink="http://www.w3.org/1999/xlink" content-type="doi" xlink:type="simple">10.3897/zookeys.1120.87526.figure20</object-id><object-id xmlns:xlink="http://www.w3.org/1999/xlink" content-type="arpha" xlink:type="simple">10CF7A49-DCC1-5AF4-8875-66DE2BB97922</object-id><label>Figure 20.</label><caption><p>Diagnostic characters of <tp:taxon-name><tp:taxon-name-part taxon-name-part-type="genus" reg="Gonioctena">Gonioctena</tp:taxon-name-part> (<tp:taxon-name-part taxon-name-part-type="subgenus" reg="Sinomela">Sinomela</tp:taxon-name-part>) <tp:taxon-name-part taxon-name-part-type="species" reg="osawai">osawai</tp:taxon-name-part></tp:taxon-name> Kimoto <bold>A</bold> antenna, <bold>B</bold> aedeagus, dorsal view <bold>C</bold> aedeagus, lateral view <bold>D</bold> gonocoxae <bold>E</bold> abdominal ventrite VIII.</p></caption><graphic xmlns:xlink="http://www.w3.org/1999/xlink" xlink:href="zookeys-1120-001_article-87526__-g020.jpg" position="float" orientation="portrait" xlink:type="simple" id="oo_738739.jpg"><uri content-type="original_file" xlink:type="simple">https://binary.pensoft.net/fig/738739</uri></graphic></fig></tp:treatment-sec><tp:treatment-sec sec-type="diagnosis" id="SECID0ETQAK"><title>Diagnosis.</title><p><tp:taxon-name><tp:taxon-name-part taxon-name-part-type="genus" reg="Gonioctena">Gonioctena</tp:taxon-name-part> (<tp:taxon-name-part taxon-name-part-type="subgenus" reg="Sinomela">Sinomela</tp:taxon-name-part>) <tp:taxon-name-part taxon-name-part-type="species" reg="osawai">osawai</tp:taxon-name-part></tp:taxon-name> is easily separated from the other consubgeneric species, <tp:taxon-name><tp:taxon-name-part taxon-name-part-type="genus" reg="Gonioctena">G.</tp:taxon-name-part> (<tp:taxon-name-part taxon-name-part-type="subgenus" reg="Sinomela">S.</tp:taxon-name-part>) <tp:taxon-name-part taxon-name-part-type="species" reg="nigroplagiata">nigroplagiata</tp:taxon-name-part></tp:taxon-name> by the following combination of the characters: one pair of black spots on pronotum and five pairs of black spots on the elytra (Fig. <xref ref-type="fig" rid="F14">14G</xref>) (no black spots on the dorsum, or three or four pairs of black spots on the elytra in <tp:taxon-name><tp:taxon-name-part taxon-name-part-type="genus" reg="Gonioctena">G.</tp:taxon-name-part> (<tp:taxon-name-part taxon-name-part-type="subgenus" reg="Sinomela">S.</tp:taxon-name-part>) <tp:taxon-name-part taxon-name-part-type="species" reg="nigroplagiata">nigroplagiata</tp:taxon-name-part></tp:taxon-name> (Fig. <xref ref-type="fig" rid="F17">17</xref>)); elongate antennomere V, more than 2.0× longer than wide (Fig. <xref ref-type="fig" rid="F20">20A</xref>) (wide antennomere V, width subequal to length in <tp:taxon-name><tp:taxon-name-part taxon-name-part-type="genus" reg="Gonioctena">G.</tp:taxon-name-part> (<tp:taxon-name-part taxon-name-part-type="subgenus" reg="Sinomela">S.</tp:taxon-name-part>) <tp:taxon-name-part taxon-name-part-type="species" reg="nigroplagiata">nigroplagiata</tp:taxon-name-part></tp:taxon-name> (Fig. <xref ref-type="fig" rid="F18">18A</xref>)); bifurcate and asymmetric apices of endophallic sclerites (Fig. <xref ref-type="fig" rid="F20">20B</xref>) (narrowly rounded apex of endophallic sclerites in <tp:taxon-name><tp:taxon-name-part taxon-name-part-type="genus" reg="Gonioctena">G.</tp:taxon-name-part> (<tp:taxon-name-part taxon-name-part-type="subgenus" reg="Sinomela">S.</tp:taxon-name-part>) <tp:taxon-name-part taxon-name-part-type="species" reg="nigroplagiata">nigroplagiata</tp:taxon-name-part></tp:taxon-name> (Fig. <xref ref-type="fig" rid="F18">18B</xref>)); narrow gonocoxae covered with fewer setae (Fig. <xref ref-type="fig" rid="F20">20D</xref>) (wide gonocoxae covered with more setae n in <tp:taxon-name><tp:taxon-name-part taxon-name-part-type="genus" reg="Gonioctena">G.</tp:taxon-name-part> (<tp:taxon-name-part taxon-name-part-type="subgenus" reg="Sinomela">S.</tp:taxon-name-part>) <tp:taxon-name-part taxon-name-part-type="species" reg="nigroplagiata">nigroplagiata</tp:taxon-name-part></tp:taxon-name> (Fig. <xref ref-type="fig" rid="F18">18D</xref>)); slightly sclertozied ventrites VIII with dense setae only on apices (Fig. <xref ref-type="fig" rid="F20">20E</xref>) (membranous ventrite VII with dense setae along apical margin in <tp:taxon-name><tp:taxon-name-part taxon-name-part-type="genus" reg="Gonioctena">G.</tp:taxon-name-part> (<tp:taxon-name-part taxon-name-part-type="subgenus" reg="Sinomela">S.</tp:taxon-name-part>) <tp:taxon-name-part taxon-name-part-type="species" reg="nigroplagiata">nigroplagiata</tp:taxon-name-part></tp:taxon-name> (Fig. <xref ref-type="fig" rid="F18">18E</xref>)).</p></tp:treatment-sec><tp:treatment-sec sec-type="host" id="SECID0EDVAK"><title>Host plants.</title><p><tp:taxon-name><tp:taxon-name-part taxon-name-part-type="family">Cannabaceae</tp:taxon-name-part></tp:taxon-name>: <italic><tp:taxon-name><tp:taxon-name-part taxon-name-part-type="genus" reg="Celtis">Celtis</tp:taxon-name-part><tp:taxon-name-part taxon-name-part-type="species" reg="biondii">biondii</tp:taxon-name-part></tp:taxon-name></italic> Pamp. (Fig. <xref ref-type="fig" rid="F21">21A</xref>; present study).</p><fig id="F21" position="float" orientation="portrait"><object-id xmlns:xlink="http://www.w3.org/1999/xlink" content-type="doi" xlink:type="simple">10.3897/zookeys.1120.87526.figure21</object-id><object-id xmlns:xlink="http://www.w3.org/1999/xlink" content-type="arpha" xlink:type="simple">4226F2B7-D564-5992-BC41-A9822BEAF964</object-id><label>Figure 21.</label><caption><p>Natural history of <tp:taxon-name><tp:taxon-name-part taxon-name-part-type="genus" reg="Gonioctena">Gonioctena</tp:taxon-name-part> (<tp:taxon-name-part taxon-name-part-type="subgenus" reg="Sinomela">Sinomela</tp:taxon-name-part>) <tp:taxon-name-part taxon-name-part-type="species" reg="osawai">osawai</tp:taxon-name-part></tp:taxon-name> Kimoto on host plant, <italic><tp:taxon-name><tp:taxon-name-part taxon-name-part-type="genus" reg="Celtis">Celtis</tp:taxon-name-part><tp:taxon-name-part taxon-name-part-type="species" reg="biondii">biondii</tp:taxon-name-part></tp:taxon-name></italic> (<tp:taxon-name><tp:taxon-name-part taxon-name-part-type="family">Cannabaceae</tp:taxon-name-part></tp:taxon-name>) <bold>A</bold> host plant, <italic><tp:taxon-name><tp:taxon-name-part taxon-name-part-type="genus" reg="Celtis">Celtis</tp:taxon-name-part><tp:taxon-name-part taxon-name-part-type="species" reg="biondii">biondii</tp:taxon-name-part></tp:taxon-name></italic><bold>B</bold> first-instar larvae <bold>C</bold> second-instar larvae <bold>D</bold> third-instar larva <bold>E</bold> pupa <bold>F</bold> adult.</p></caption><graphic xmlns:xlink="http://www.w3.org/1999/xlink" xlink:href="zookeys-1120-001_article-87526__-g021.jpg" position="float" orientation="portrait" xlink:type="simple" id="oo_738740.jpg"><uri content-type="original_file" xlink:type="simple">https://binary.pensoft.net/fig/738740</uri></graphic></fig></tp:treatment-sec><tp:treatment-sec sec-type="biology" id="SECID0E6XAK"><title>Biology.</title><p><tp:taxon-name><tp:taxon-name-part taxon-name-part-type="genus" reg="Gonioctena">Gonioctena</tp:taxon-name-part> (<tp:taxon-name-part taxon-name-part-type="subgenus" reg="Sinomela">Sinomela</tp:taxon-name-part>) <tp:taxon-name-part taxon-name-part-type="species" reg="osawai">osawai</tp:taxon-name-part></tp:taxon-name> populations are presumed to be univoltine during summer and females are ovoviviparous. Sprouting season of the host plant is during summer. Adults (Fig. <xref ref-type="fig" rid="F21">21F</xref>) were found and brought into the laboratory on 15 July 2021. Females deposited larvae (Fig. <xref ref-type="fig" rid="F21">21B</xref>) the following day. The larval duration (Fig. <xref ref-type="fig" rid="F21">21B–D</xref>) was 12 days. Mature larvae (Fig. <xref ref-type="fig" rid="F21">21D</xref>) burrowed into the soil and built underground chambers for pupation. The duration of the pupal stage (Fig. <xref ref-type="fig" rid="F21">21E</xref>) was 13 days.</p></tp:treatment-sec><tp:treatment-sec sec-type="distribution" id="SECID0EHZAK"><title>Distribution.</title><p>South Taiwan (Kaohsiung and Pingtung counties).</p></tp:treatment-sec><tp:treatment-sec><!--Section generated to contain objects referenced in tp:taxon-treatment.--><fig id="F14" position="float" orientation="portrait"><object-id xmlns:xlink="http://www.w3.org/1999/xlink" content-type="doi" xlink:type="simple">10.3897/zookeys.1120.87526.figure14</object-id><object-id xmlns:xlink="http://www.w3.org/1999/xlink" content-type="arpha" xlink:type="simple">E3B20A58-8313-5B57-B515-4B5E741697E5</object-id><label>Figure 14.</label><caption><p>Habitus of <tp:taxon-name><tp:taxon-name-part taxon-name-part-type="genus" reg="Gonioctena">Gonioctena</tp:taxon-name-part><tp:taxon-name-part taxon-name-part-type="sensu">(s. str.)</tp:taxon-name-part><tp:taxon-name-part taxon-name-part-type="species" reg="kamikawai">kamikawai</tp:taxon-name-part></tp:taxon-name> (Chûjô) and <tp:taxon-name><tp:taxon-name-part taxon-name-part-type="genus" reg="Gonioctena">G.</tp:taxon-name-part> (<tp:taxon-name-part taxon-name-part-type="subgenus" reg="Sinomela">Sinomela</tp:taxon-name-part>) <tp:taxon-name-part taxon-name-part-type="species" reg="osawai">osawai</tp:taxon-name-part></tp:taxon-name> Kimoto <bold>A</bold><tp:taxon-name><tp:taxon-name-part taxon-name-part-type="genus" reg="Gonioctena">G.</tp:taxon-name-part><tp:taxon-name-part taxon-name-part-type="sensu">(s. str.)</tp:taxon-name-part><tp:taxon-name-part taxon-name-part-type="species" reg="kamikawai">kamikawai</tp:taxon-name-part></tp:taxon-name>, typical adult, dorsal view <bold>B</bold> ditto, ventral view <bold>C</bold> ditto, lateral view <bold>D</bold><tp:taxon-name><tp:taxon-name-part taxon-name-part-type="genus" reg="Gonioctena">G.</tp:taxon-name-part><tp:taxon-name-part taxon-name-part-type="sensu">(s. str.)</tp:taxon-name-part><tp:taxon-name-part taxon-name-part-type="species" reg="kamikawai">kamikawai</tp:taxon-name-part></tp:taxon-name>, darker adult, dorsal view <bold>E</bold> ditto, ventral view <bold>F</bold> ditto, lateral view <bold>G</bold><tp:taxon-name><tp:taxon-name-part taxon-name-part-type="genus" reg="Gonioctena">G.</tp:taxon-name-part> (<tp:taxon-name-part taxon-name-part-type="subgenus" reg="Sinomela">Sinomela</tp:taxon-name-part>) <tp:taxon-name-part taxon-name-part-type="species" reg="osawai">osawai</tp:taxon-name-part></tp:taxon-name>, dorsal view <bold>H</bold> ditto, ventral view <bold>I</bold> ditto, lateral view.</p></caption><graphic xmlns:xlink="http://www.w3.org/1999/xlink" xlink:href="zookeys-1120-001_article-87526__-g014.jpg" position="float" orientation="portrait" xlink:type="simple" id="oo_738733.jpg"><uri content-type="original_file" xlink:type="simple">https://binary.pensoft.net/fig/738733</uri></graphic></fig><fig id="F17" position="float" orientation="portrait"><object-id xmlns:xlink="http://www.w3.org/1999/xlink" content-type="doi" xlink:type="simple">10.3897/zookeys.1120.87526.figure17</object-id><object-id xmlns:xlink="http://www.w3.org/1999/xlink" content-type="arpha" xlink:type="simple">A9B175D6-8404-5351-8B94-2175094D1E20</object-id><label>Figure 17.</label><caption><p>Habitus of <tp:taxon-name><tp:taxon-name-part taxon-name-part-type="genus" reg="Gonioctena">Gonioctena</tp:taxon-name-part> (<tp:taxon-name-part taxon-name-part-type="subgenus" reg="Sinomela">Sinomela</tp:taxon-name-part>) <tp:taxon-name-part taxon-name-part-type="species" reg="nigroplagiata">nigroplagiata</tp:taxon-name-part></tp:taxon-name> Baly <bold>A</bold> pale individual, dorsal view <bold>B</bold> ditto, ventral view <bold>C</bold> ditto, lateral view <bold>D</bold> intermediate individual, dorsal view <bold>E</bold> ditto, ventral view <bold>F</bold> ditto, lateral view <bold>G</bold> individual with predominant black spots on the elytra, dorsal view <bold>H</bold> ditto, ventral view <bold>I</bold> ditto, lateral view.</p></caption><graphic xmlns:xlink="http://www.w3.org/1999/xlink" xlink:href="zookeys-1120-001_article-87526__-g017.jpg" position="float" orientation="portrait" xlink:type="simple" id="oo_738736.jpg"><uri content-type="original_file" xlink:type="simple">https://binary.pensoft.net/fig/738736</uri></graphic></fig><fig id="F18" position="float" orientation="portrait"><object-id xmlns:xlink="http://www.w3.org/1999/xlink" content-type="doi" xlink:type="simple">10.3897/zookeys.1120.87526.figure18</object-id><object-id xmlns:xlink="http://www.w3.org/1999/xlink" content-type="arpha" xlink:type="simple">72579A1A-7A0F-5CA2-AC6C-C4ADFDBA306C</object-id><label>Figure 18.</label><caption><p>Diagnostic characters of <tp:taxon-name><tp:taxon-name-part taxon-name-part-type="genus" reg="Gonioctena">Gonioctena</tp:taxon-name-part> (<tp:taxon-name-part taxon-name-part-type="subgenus" reg="Sinomela">Sinomela</tp:taxon-name-part>) <tp:taxon-name-part taxon-name-part-type="species" reg="nigroplagiata">nigroplagiata</tp:taxon-name-part></tp:taxon-name> Baly <bold>A</bold> antenna <bold>B</bold> aedeagus, dorsal view <bold>C</bold> aedeagus, lateral view <bold>D</bold> gonocoxae <bold>E</bold> abdominal ventrite VIII.</p></caption><graphic xmlns:xlink="http://www.w3.org/1999/xlink" xlink:href="zookeys-1120-001_article-87526__-g018.jpg" position="float" orientation="portrait" xlink:type="simple" id="oo_738737.jpg"><uri content-type="original_file" xlink:type="simple">https://binary.pensoft.net/fig/738737</uri></graphic></fig></tp:treatment-sec><ref-list><ref id="B44"><mixed-citation xmlns:xlink="http://www.w3.org/1999/xlink" xlink:type="simple"><person-group><name name-style="western"><surname>Kimoto</surname><given-names>S</given-names></name><name name-style="western"><surname>Takizawa</surname><given-names>H</given-names></name></person-group> (<year>1997</year>) <source>Leaf beetles (<tp:taxon-name><tp:taxon-name-part taxon-name-part-type="family">Chrysomelidae</tp:taxon-name-part></tp:taxon-name>) of Taiwan.</source><publisher-name>Tokai University Press</publisher-name>, <publisher-loc>Tokyo</publisher-loc>, <size units="page">581 pp</size>.</mixed-citation></ref><ref id="B45"><mixed-citation xmlns:xlink="http://www.w3.org/1999/xlink" xlink:type="simple"><person-group><name name-style="western"><surname>Kippenberg</surname><given-names>H</given-names></name></person-group> (<year>2010</year>) <article-title>Subfamily <tp:taxon-name><tp:taxon-name-part taxon-name-part-type="subfamily">Chrysomelinae</tp:taxon-name-part></tp:taxon-name> Latreille, 1802.</article-title> In: <person-group><name name-style="western"><surname>Löbl</surname><given-names>L</given-names></name><name name-style="western"><surname>Smetana</surname><given-names>A</given-names></name></person-group> (<role>Eds</role>) <issue-title>Catalogue of Palaearctic Coleoptera, Volume 6.</issue-title><source><tp:taxon-name><tp:taxon-name-part taxon-name-part-type="superfamily">Chrysomeloidea</tp:taxon-name-part></tp:taxon-name>. Apollo Books, Stenstrup</source>, <fpage>390</fpage>–<lpage>443</lpage>.</mixed-citation></ref><ref id="B66"><mixed-citation xmlns:xlink="http://www.w3.org/1999/xlink" xlink:type="simple"><person-group><name name-style="western"><surname>Yang</surname><given-names>XK</given-names></name><name name-style="western"><surname>Ge</surname><given-names>SQ</given-names></name><name name-style="western"><surname>Nie</surname><given-names>RE</given-names></name><name name-style="western"><surname>Ruan</surname><given-names>YG</given-names></name><name name-style="western"><surname>Li</surname><given-names>WZ</given-names></name></person-group> (<year>2015</year>) <source>Chinese leaf beetles.</source><publisher-name>Science Press</publisher-name>, <publisher-loc>Beijing</publisher-loc>, <size units="page">507 pp</size>.</mixed-citation></ref><ref id="B42"><mixed-citation xmlns:xlink="http://www.w3.org/1999/xlink" xlink:type="simple"><person-group><name name-style="western"><surname>Kimoto</surname><given-names>S</given-names></name></person-group> (<year>1996</year>) <article-title>Notes on the <tp:taxon-name><tp:taxon-name-part taxon-name-part-type="family">Chrysomelidae</tp:taxon-name-part></tp:taxon-name> from Taiwan, China. XIII.</article-title><source>Entomological Review of Japan</source><volume>51</volume>: <fpage>27</fpage>–<lpage>51</lpage>. <ext-link xlink:href="http://coleoptera.sakura.ne.jp/ERJ/ERJ51(1)1996.pdf" ext-link-type="uri" xlink:type="simple">http://coleoptera.sakura.ne.jp/ERJ/ERJ51(1)1996.pdf</ext-link></mixed-citation></ref></ref-list></tp:taxon-treatment>
