# Supplementary material for: ﻿Integrative taxonomy of the leaf-beetle genus Gonioctena Chevrolat, 1836 in Taiwan (Coleoptera, Chrysomelidae, Chrysomelinae, Gonioctenini) reveals new synonymies and one new species
Source: Zookeys. 2022 Sep 5;1120:1–46. doi: 10.3897/zookeys.1120.87526 (PMC9848659; doi:10.3897/zookeys.1120.87526)
Supplement: XML Treatment for Gonioctena (Brachyphytodecta) fulva [file zookeys.1120.87526-treatment8.xml]

<!DOCTYPE tp:taxon-treatment
  PUBLIC "-//TaxonX//DTD Taxonomic Treatment Publishing DTD v0 20100105//EN" "tax-treatment-NSO.dtd">
<tp:taxon-treatment xmlns:tp="http://www.plazi.org/taxpub"><tp:treatment-meta><kwd-group><label>Taxon classification</label><kwd>
                  <named-content content-type="kingdom">Animalia</named-content>
                </kwd><kwd>
                  <named-content content-type="order">Coleoptera</named-content>
                </kwd><kwd>
                  <named-content content-type="family">Chrysomelidae</named-content>
                </kwd></kwd-group><mixed-citation publication-type="journal"><person-group><name><surname>Lee</surname><given-names>Chi-Feng</given-names></name><name><surname>Hsieh</surname><given-names>Chia-Hung</given-names></name></person-group><article-title>﻿Integrative taxonomy of the leaf-beetle genus <italic><tp:taxon-name><tp:taxon-name-part taxon-name-part-type="genus" reg="Gonioctena">Gonioctena</tp:taxon-name-part></tp:taxon-name></italic> Chevrolat, 1836 in Taiwan (<tp:taxon-name><tp:taxon-name-part taxon-name-part-type="order">Coleoptera</tp:taxon-name-part></tp:taxon-name>, <tp:taxon-name><tp:taxon-name-part taxon-name-part-type="family">Chrysomelidae</tp:taxon-name-part></tp:taxon-name>, <tp:taxon-name><tp:taxon-name-part taxon-name-part-type="subfamily">Chrysomelinae</tp:taxon-name-part></tp:taxon-name>, <tp:taxon-name><tp:taxon-name-part taxon-name-part-type="tribe">Gonioctenini</tp:taxon-name-part></tp:taxon-name>) reveals new synonymies and one new species</article-title><source>Zookeys</source><day>05</day><month>09</month><year>2022</year><volume>1120</volume><fpage>1</fpage><lpage>46</lpage><pub-id pub-id-type="doi">10.3897/zookeys.1120.87526</pub-id></mixed-citation></tp:treatment-meta><tp:nomenclature><label>﻿</label><tp:taxon-name><object-id xmlns:xlink="http://www.w3.org/1999/xlink" content-type="arpha" xlink:type="simple">67941529-ED42-5AFA-A5A4-E164365834BE</object-id><tp:taxon-name-part taxon-name-part-type="genus" reg="Gonioctena">Gonioctena</tp:taxon-name-part> (<tp:taxon-name-part taxon-name-part-type="subgenus" reg="Brachyphytodecta">Brachyphytodecta</tp:taxon-name-part>) <tp:taxon-name-part taxon-name-part-type="species" reg="fulva">fulva</tp:taxon-name-part></tp:taxon-name><tp:taxon-authority>(Motschulsky, 1861)</tp:taxon-authority><xref ref-type="fig" rid="F8">Figs 8D–F</xref><xref ref-type="fig" rid="F22">, 22</xref><tp:nomenclature-citation-list><tp:nomenclature-citation><tp:taxon-name>
                    <tp:taxon-name-part taxon-name-part-type="genus" reg="Spartophila">Spartophila</tp:taxon-name-part>
                    <tp:taxon-name-part taxon-name-part-type="species" reg="fulva">fulva</tp:taxon-name-part>
                  </tp:taxon-name><comment>Motschulsky, 1861: 41 (China: Heilongjiang).</comment></tp:nomenclature-citation><tp:nomenclature-citation><tp:taxon-name>
                    <tp:taxon-name-part taxon-name-part-type="genus" reg="Phytodecta">Phytodecta</tp:taxon-name-part>
                    <tp:taxon-name-part taxon-name-part-type="species" reg="fulva">fulva</tp:taxon-name-part>
                  </tp:taxon-name><comment>: <xref ref-type="bibr" rid="B46">Kraatz 1879</xref>: 136 (catalogue of Heilongjiang); <xref ref-type="bibr" rid="B28">Heyden 1887</xref>: 262 (Korea); <xref ref-type="bibr" rid="B63">Weise 1893</xref>: 1127 (key); <xref ref-type="bibr" rid="B16">Chûjô 1941</xref>: 74 (Korea).</comment></tp:nomenclature-citation><tp:nomenclature-citation><tp:taxon-name>
                    <tp:taxon-name-part taxon-name-part-type="genus" reg="Phytodecta">Phytodecta</tp:taxon-name-part>
                    <tp:taxon-name-part taxon-name-part-type="sensu">(s. str.)</tp:taxon-name-part>
                    <tp:taxon-name-part taxon-name-part-type="species" reg="fulvus">fulvus</tp:taxon-name-part>
                  </tp:taxon-name><comment>: <xref ref-type="bibr" rid="B64">Weise 1916</xref>: 177 (Catalogue); <xref ref-type="bibr" rid="B7">Chen 1935</xref>: 127 (catalogue)</comment></tp:nomenclature-citation><tp:nomenclature-citation><tp:taxon-name>
                    <tp:taxon-name-part taxon-name-part-type="genus" reg="Phytodecta">Phytodecta</tp:taxon-name-part>
                    <tp:taxon-name-part taxon-name-part-type="species" reg="fulvus">fulvus</tp:taxon-name-part>
                  </tp:taxon-name><comment>: <xref ref-type="bibr" rid="B65">Winkler 1930</xref>: 1294 (catalogue).</comment></tp:nomenclature-citation><tp:nomenclature-citation><tp:taxon-name><tp:taxon-name-part taxon-name-part-type="genus" reg="Gonioctena">Gonioctena</tp:taxon-name-part> (<tp:taxon-name-part taxon-name-part-type="subgenus" reg="Brachyphytodecta">Brachyphytodecta</tp:taxon-name-part>) <tp:taxon-name-part taxon-name-part-type="species" reg="fulva">fulva</tp:taxon-name-part></tp:taxon-name><comment>: Gressitt &amp; Kimoto, 1963: 364 (China: Jilin, Sichuan, Fujian, Zhejiang, Russia: Siberia); <xref ref-type="bibr" rid="B57">Takizawa 1980</xref>: 5 (Korea); <xref ref-type="bibr" rid="B47">Lee and An 2001</xref>: 101 (Korea); <xref ref-type="bibr" rid="B14">Cho and Lee 2008</xref>: 105 (Korea); <xref ref-type="bibr" rid="B45">Kippenberg 2010</xref>: 432 (China: Guandong, Hubei, Jiangxi; Russia: East Siberia, Far East); <xref ref-type="bibr" rid="B66">Yang et al. 2015</xref>: 52 (China: Hebei, Shanxi, Jiangsu, Hunan).</comment></tp:nomenclature-citation><tp:nomenclature-citation><tp:taxon-name>
                    <tp:taxon-name-part taxon-name-part-type="genus" reg="Gonioctena">Gonioctena</tp:taxon-name-part>
                    <tp:taxon-name-part taxon-name-part-type="species" reg="fulva">fulva</tp:taxon-name-part>
                  </tp:taxon-name><comment>: <xref ref-type="bibr" rid="B58">Takizawa 1985</xref>: 6 (Korea); <xref ref-type="bibr" rid="B53">Sergeev 2019</xref>: 14 (Russia: Popov Island).</comment></tp:nomenclature-citation></tp:nomenclature-citation-list></tp:nomenclature><tp:treatment-sec sec-type="Types" id="SECID0EZKBK"><title>Types.</title><p><bold><italic>Lectotype</italic></bold> ♀ (here designated, ZMUM): “Type [h, w] // Amur. [p, r] // <tp:taxon-name><tp:taxon-name-part taxon-name-part-type="genus" reg="Spartophila">Spartophila</tp:taxon-name-part></tp:taxon-name> / <tp:taxon-name><tp:taxon-name-part taxon-name-part-type="genus" reg="Spartophila"/><tp:taxon-name-part taxon-name-part-type="species" reg="fulva">fulva</tp:taxon-name-part></tp:taxon-name> Motsch / Amur. mu. [h, w] // LECTOTYPUS / <tp:taxon-name><tp:taxon-name-part taxon-name-part-type="genus" reg="Spartophila">Spartophila</tp:taxon-name-part><tp:taxon-name-part taxon-name-part-type="species" reg="fulva">fulva</tp:taxon-name-part></tp:taxon-name> / Motschulsky, 1861 / des. H.W. Cho 2014 [p, r] // (Russian letters) // No <named-content xmlns:xlink="http://www.w3.org/1999/xlink" content-type="dwc:institutional_code" xlink:title="Zoological Museum, Moscow State University, Moscow, Russia" xlink:href="http://grbio.org/institution/moscow-state-university" xlink:type="simple">ZMMU</named-content><bold>Col 03055</bold> / Zool. Mus. Mosq. Univ. / (Mosquae, ROSSIA) / ex coll. <bold>V. I. Motschulsky</bold> [p, pink label]”. The paralecrotype it is badly damaged, and its internal parts are destroyed by dermestids: “<tp:taxon-name><tp:taxon-name-part taxon-name-part-type="genus" reg="Spartophila">Spartophila</tp:taxon-name-part></tp:taxon-name> / <tp:taxon-name><tp:taxon-name-part taxon-name-part-type="genus" reg="Spartophila"/><tp:taxon-name-part taxon-name-part-type="species" reg="fulva">fulva</tp:taxon-name-part></tp:taxon-name> Motsch. / fl. Amur. [h, w] // PARALECTOTYPUS / <tp:taxon-name><tp:taxon-name-part taxon-name-part-type="genus" reg="Spartophila">Spartophila</tp:taxon-name-part><tp:taxon-name-part taxon-name-part-type="species" reg="fulva">fulva</tp:taxon-name-part></tp:taxon-name> / Motschulsky, 1861 / des. H.W. Cho 2014 [p, r]. The lecotype and paralectotype were designated in Cho’s dissertation (2016), but not published.</p></tp:treatment-sec><tp:treatment-sec sec-type="material" id="SECID0ECNBK"><title>Other material (n = 17).</title><p><bold>China</bold>. Heilongjiang: 1♂ (NMHUK), Erlungshan, 29.V.1966, leg. P. M. Hammond; 1♀ (NMHUK), Habrin City (哈爾濱市), 10.VI.1950; 5♂, 1♀ (NMHUK), same but with “22.VI.1952”; 1♂, 1♀ (NMHUK), same but with “29.VI.1952”; <bold>North Korea.</bold> 2♂ (<named-content xmlns:xlink="http://www.w3.org/1999/xlink" content-type="dwc:institutional_code" xlink:title="Taiwan Agricultural Research Institute, Taichung, Taiwan" xlink:href="http://grbio.org/institution/taiwan-agricultural-research-institute" xlink:type="simple">TARI</named-content>), Husen-Valley, Kankyo-Nando, 14.VII.1937, leg. Y. Yano; 5♂, 2♀ (<named-content xmlns:xlink="http://www.w3.org/1999/xlink" content-type="dwc:institutional_code" xlink:title="Taiwan Agricultural Research Institute, Taichung, Taiwan" xlink:href="http://grbio.org/institution/taiwan-agricultural-research-institute" xlink:type="simple">TARI</named-content>), Mt. Myoko (= Mt. Myohyang, 妙香山), 25.VII.1937, leg. M. Yamada; <bold>South Korea</bold>. 1♀ (<named-content xmlns:xlink="http://www.w3.org/1999/xlink" content-type="dwc:institutional_code" xlink:title="Taiwan Agricultural Research Institute, Taichung, Taiwan" xlink:href="http://grbio.org/institution/taiwan-agricultural-research-institute" xlink:type="simple">TARI</named-content>), Suigen, Keiki-Do, 3.VI.1933, leg. D. Okamoto; <bold>Russia Far East</bold>. 1♀ (MNHUK), Primorskii krai Lazovski Zapovehik, 3–14.V.2001, leg. M. Quest.</p></tp:treatment-sec><tp:treatment-sec sec-type="redescription" id="SECID0EIOBK"><title>Redescription.</title><p>Length 4.3–5.0 mm, width 2.8–3.5 mm. Body color (Fig. <xref ref-type="fig" rid="F8">8D–F</xref>) black; antennomeres I–IV, pronotum and elytra yellowish brown. Antennae (Fig. <xref ref-type="fig" rid="F22">22A</xref>) with antennomere III–V slender, VI slightly swollen, VII and VIII moderately swollen, IX and X strongly swollen, XI elongate oval, length ratios of antennomeres I–XI 1.0: 0.5: 0.5: 0.4: 0.4: 0.3: 0.4: 0.4: 0.5: 0.5: 0.7, length to width ratios of antennomeres I–XI 2.5: 1.9: 2.8: 2.2: 1.6: 1.0: 1.1: 1.0: 1.0: 1.0: 1.5. Pronotum 2.2–2.3× wider than long, lateral margins widest at base, convergent anteriorly, anterior angles strongly produced. Anterior and lateral margins bordered, lateral margins barely visible in dorsal view. Trichobothria absent on both anterior and posterior angles. Disc covered with sparse fine punctures and mixed with finer punctures; both sides covered with much larger, denser punctures. Scutellum distinctly wider than long, narrowed posteriorly. Elytra 1.2× longer than wide; lateral margins slightly wider posteriorly, widest near middle; humeral calli well developed; disc covered with regular coarse punctures arranged into single stria; interspaces covered with fine, sparse punctures. Hind wing well developed. Aedeagus (Fig. <xref ref-type="fig" rid="F22">22B, C</xref>) with apical process slender but short in dorsal view, 0.2× as long as aedeagus; lateral margins slightly narrowed in basal 1/3; moderately curved in lateral view; endophallic sclerite extremely elongate. Gonocoxae (Fig. <xref ref-type="fig" rid="F22">22D</xref>) wide, apical margin irregular, with several long setae along apical margins. Ventrite VIII (Fig. <xref ref-type="fig" rid="F22">22E</xref>) transverse, with several long setae along outer margin. Receptacle of spermatheca (Fig. <xref ref-type="fig" rid="F22">22F</xref>) slightly swollen, not separated from pump; pump long and curved; sclerotized proximal spermathecal duct moderately short.</p><fig id="F22" position="float" orientation="portrait"><object-id xmlns:xlink="http://www.w3.org/1999/xlink" content-type="doi" xlink:type="simple">10.3897/zookeys.1120.87526.figure22</object-id><object-id xmlns:xlink="http://www.w3.org/1999/xlink" content-type="arpha" xlink:type="simple">C1BB01F7-F36D-5F12-838B-DB41883ACB83</object-id><label>Figure 22.</label><caption><p>Diagnostic characters of <tp:taxon-name><tp:taxon-name-part taxon-name-part-type="genus" reg="Gonioctena">Gonioctena</tp:taxon-name-part> (<tp:taxon-name-part taxon-name-part-type="subgenus" reg="Brachyphytodecta">Brachyphytodecta</tp:taxon-name-part>) <tp:taxon-name-part taxon-name-part-type="species" reg="fulva">fulva</tp:taxon-name-part></tp:taxon-name> (Motschulsky) <bold>A</bold> antenna <bold>B</bold> aedeagus, dorsal view <bold>C</bold> aedeagus, lateral view <bold>D</bold> gonocoxae <bold>E</bold> abdominal ventrite VIII <bold>F</bold> spermatheca.</p></caption><graphic xmlns:xlink="http://www.w3.org/1999/xlink" xlink:href="zookeys-1120-001_article-87526__-g022.jpg" position="float" orientation="portrait" xlink:type="simple" id="oo_738741.jpg"><uri content-type="original_file" xlink:type="simple">https://binary.pensoft.net/fig/738741</uri></graphic></fig></tp:treatment-sec><tp:treatment-sec sec-type="diagnosis" id="SECID0ENQBK"><title>Diagnosis.</title><p>Adults of <tp:taxon-name><tp:taxon-name-part taxon-name-part-type="genus" reg="Gonioctena">Gonioctena</tp:taxon-name-part> (<tp:taxon-name-part taxon-name-part-type="subgenus" reg="Brachyphytodecta">Brachyphytodecta</tp:taxon-name-part>) <tp:taxon-name-part taxon-name-part-type="species" reg="fulva">fulva</tp:taxon-name-part></tp:taxon-name> are similar to yellowish brown adults of <tp:taxon-name><tp:taxon-name-part taxon-name-part-type="genus" reg="Gonioctena">G.</tp:taxon-name-part> (<tp:taxon-name-part taxon-name-part-type="subgenus" reg="Brachyphytodecta">B.</tp:taxon-name-part>) <tp:taxon-name-part taxon-name-part-type="species" reg="scutellaris">scutellaris</tp:taxon-name-part></tp:taxon-name> but differ in possessing a black head, thoracic and abdominal ventrites (Fig. <xref ref-type="fig" rid="F8">8E</xref>) (yellowish brown head, thoracic and abdominal ventrites in <tp:taxon-name><tp:taxon-name-part taxon-name-part-type="genus" reg="Gonioctena">G.</tp:taxon-name-part> (<tp:taxon-name-part taxon-name-part-type="subgenus" reg="Brachyphytodecta">B.</tp:taxon-name-part>) <tp:taxon-name-part taxon-name-part-type="species" reg="scutellaris">scutellaris</tp:taxon-name-part></tp:taxon-name> (Fig. <xref ref-type="fig" rid="F8">8B</xref>)) and short apical process of aedeagus (Fig. <xref ref-type="fig" rid="F22">22B</xref>) (extremely elongate apical process of aedeagus in <tp:taxon-name><tp:taxon-name-part taxon-name-part-type="genus" reg="Gonioctena">G.</tp:taxon-name-part> (<tp:taxon-name-part taxon-name-part-type="subgenus" reg="Brachyphytodecta">B.</tp:taxon-name-part>) <tp:taxon-name-part taxon-name-part-type="species" reg="scutellaris">scutellaris</tp:taxon-name-part></tp:taxon-name> (Fig. <xref ref-type="fig" rid="F10">10B</xref>)).</p></tp:treatment-sec><tp:treatment-sec sec-type="distribution" id="SECID0E2SBK"><title>Distribution.</title><p>China, Korea, Russia.</p></tp:treatment-sec><tp:treatment-sec><!--Section generated to contain objects referenced in tp:taxon-treatment.--><fig id="F8" position="float" orientation="portrait"><object-id xmlns:xlink="http://www.w3.org/1999/xlink" content-type="doi" xlink:type="simple">10.3897/zookeys.1120.87526.figure8</object-id><object-id xmlns:xlink="http://www.w3.org/1999/xlink" content-type="arpha" xlink:type="simple">E66528CF-6216-5546-B2EB-E2FB48A6B028</object-id><label>Figure 8.</label><caption><p>Habitus of <tp:taxon-name><tp:taxon-name-part taxon-name-part-type="genus" reg="Gonioctena">Gonioctena</tp:taxon-name-part> (<tp:taxon-name-part taxon-name-part-type="subgenus" reg="Brachyphytodecta">Brachyphytodecta</tp:taxon-name-part>) <tp:taxon-name-part taxon-name-part-type="species" reg="scutellaris">scutellaris</tp:taxon-name-part></tp:taxon-name> Baly and <tp:taxon-name><tp:taxon-name-part taxon-name-part-type="genus" reg="Gonioctena">G.</tp:taxon-name-part> (<tp:taxon-name-part taxon-name-part-type="subgenus" reg="Brachyphytodecta">B.</tp:taxon-name-part>) <tp:taxon-name-part taxon-name-part-type="species" reg="fulva">fulva</tp:taxon-name-part></tp:taxon-name> (Motschulsky) <bold>A</bold><tp:taxon-name><tp:taxon-name-part taxon-name-part-type="genus" reg="Gonioctena">G.</tp:taxon-name-part> (<tp:taxon-name-part taxon-name-part-type="subgenus" reg="Brachyphytodecta">B.</tp:taxon-name-part>) <tp:taxon-name-part taxon-name-part-type="species" reg="scutellaris">scutellaris</tp:taxon-name-part></tp:taxon-name>, typical form, dorsal view <bold>B</bold> ditto, ventral view <bold>C</bold> same species, color variation, syntype of <italic><tp:taxon-name><tp:taxon-name-part taxon-name-part-type="genus" reg="Gonioctena">G.</tp:taxon-name-part><tp:taxon-name-part taxon-name-part-type="species" reg="dichroa">dichroa</tp:taxon-name-part></tp:taxon-name></italic> Fairmaire <bold>D</bold><tp:taxon-name><tp:taxon-name-part taxon-name-part-type="genus" reg="Gonioctena">G.</tp:taxon-name-part> (<tp:taxon-name-part taxon-name-part-type="subgenus" reg="Brachyphytodecta">B.</tp:taxon-name-part>) <tp:taxon-name-part taxon-name-part-type="species" reg="fulva">fulva</tp:taxon-name-part></tp:taxon-name>, dorsal view <bold>E</bold> ditto, ventral view <bold>F</bold> ditto, lateral view.</p></caption><graphic xmlns:xlink="http://www.w3.org/1999/xlink" xlink:href="zookeys-1120-001_article-87526__-g008.jpg" position="float" orientation="portrait" xlink:type="simple" id="oo_738727.jpg"><uri content-type="original_file" xlink:type="simple">https://binary.pensoft.net/fig/738727</uri></graphic></fig><fig id="F10" position="float" orientation="portrait"><object-id xmlns:xlink="http://www.w3.org/1999/xlink" content-type="doi" xlink:type="simple">10.3897/zookeys.1120.87526.figure10</object-id><object-id xmlns:xlink="http://www.w3.org/1999/xlink" content-type="arpha" xlink:type="simple">60960484-A903-537B-ACD8-A5E29F88C6E9</object-id><label>Figure 10.</label><caption><p>Diagnostic characters of <tp:taxon-name><tp:taxon-name-part taxon-name-part-type="genus" reg="Gonioctena">Gonioctena</tp:taxon-name-part> (<tp:taxon-name-part taxon-name-part-type="subgenus" reg="Brachyphytodecta">Brachyphytodecta</tp:taxon-name-part>) <tp:taxon-name-part taxon-name-part-type="species" reg="scutellaris">scutellaris</tp:taxon-name-part></tp:taxon-name> Baly <bold>A</bold> antenna <bold>B</bold> aedeagus, dorsal view <bold>C</bold> aedeagus, lateral view <bold>D</bold> gonocoxae <bold>E</bold> abdominal ventrite VIII <bold>F</bold> spermatheca.</p></caption><graphic xmlns:xlink="http://www.w3.org/1999/xlink" xlink:href="zookeys-1120-001_article-87526__-g010.jpg" position="float" orientation="portrait" xlink:type="simple" id="oo_738729.jpg"><uri content-type="original_file" xlink:type="simple">https://binary.pensoft.net/fig/738729</uri></graphic></fig></tp:treatment-sec><ref-list><ref id="B46"><mixed-citation xmlns:xlink="http://www.w3.org/1999/xlink" xlink:type="simple"><person-group><name name-style="western"><surname>Kraatz</surname><given-names>G</given-names></name></person-group> (<year>1879</year>) <article-title>Neue Käfer vom Amur.</article-title><source>Deutsche Entomologische Zeitschrift</source><volume>23</volume>: <fpage>121</fpage>–<lpage>144</lpage>. <ext-link xlink:href="10.1002/mmnd.48018790117" ext-link-type="doi" xlink:type="simple">https://doi.org/10.1002/mmnd.48018790117</ext-link></mixed-citation></ref><ref id="B28"><mixed-citation xmlns:xlink="http://www.w3.org/1999/xlink" xlink:type="simple"><person-group><name name-style="western"><surname>Heyden</surname><given-names>L von</given-names></name></person-group> (<year>1887</year>) <article-title>Verzeichniss der von Herrn Otto Herz auf der chinesichen Halbinsel Korea gesammelten Coleoperen.</article-title><source>Horae Societatis Entomologicae Rossicae</source><volume>21</volume>: <fpage>243</fpage>–<lpage>273</lpage>. <ext-link xlink:href="https://www.biodiversitylibrary.org/page/12348766" ext-link-type="uri" xlink:type="simple">https://www.biodiversitylibrary.org/page/12348766</ext-link></mixed-citation></ref><ref id="B63"><mixed-citation xmlns:xlink="http://www.w3.org/1999/xlink" xlink:type="simple"><person-group><name name-style="western"><surname>Weise</surname><given-names>J</given-names></name></person-group> (<year>1893</year>) <source><tp:taxon-name><tp:taxon-name-part taxon-name-part-type="family">Chrysomelidae</tp:taxon-name-part></tp:taxon-name>. Lieferung 6, 961–1161. In: Naturgeschichte der Insecten Deutschlands. Erste Abtheilung <tp:taxon-name><tp:taxon-name-part taxon-name-part-type="order">Coleoptera</tp:taxon-name-part></tp:taxon-name>. Sechster Band [1893]. Nicolaische Verlags-Buchhandlung R.</source><publisher-name>Sticker</publisher-name>, <publisher-loc>Berlin</publisher-loc>, <size units="page">1161 pp</size>. <ext-link xlink:href="https://www.biodiversitylibrary.org/page/33763989" ext-link-type="uri" xlink:type="simple">https://www.biodiversitylibrary.org/page/33763989</ext-link></mixed-citation></ref><ref id="B16"><mixed-citation xmlns:xlink="http://www.w3.org/1999/xlink" xlink:type="simple"><person-group><name name-style="western"><surname>Chûjô</surname><given-names>M</given-names></name></person-group> (<year>1941</year>) <article-title>Chrysomelid-beetles from Korea (III).</article-title><source>Transactions of the Natural History Society of Formosa</source><volume>31</volume>: <fpage>61</fpage>–<lpage>75</lpage>. <ext-link xlink:href="http://literature.tfri.gov.tw/atlas/content0.jsp?item=2853" ext-link-type="uri" xlink:type="simple">http://literature.tfri.gov.tw/atlas/content0.jsp?item=2853</ext-link></mixed-citation></ref><ref id="B64"><mixed-citation xmlns:xlink="http://www.w3.org/1999/xlink" xlink:type="simple"><person-group><name name-style="western"><surname>Weise</surname><given-names>J</given-names></name></person-group> (<year>1916</year>) <source><tp:taxon-name><tp:taxon-name-part taxon-name-part-type="family">Chrysomelidae</tp:taxon-name-part></tp:taxon-name> 12. <tp:taxon-name><tp:taxon-name-part taxon-name-part-type="subfamily">Chrysomelinae</tp:taxon-name-part></tp:taxon-name>. In: Junk W, Schenkling S (Eds) Coleopterorum Catalogus, Par 68, W.</source><publisher-name>Junk</publisher-name>, <publisher-loc>Berlin</publisher-loc>, <size units="page">255 pp</size>. <ext-link xlink:href="https://www.biodiversitylibrary.org/page/10430680" ext-link-type="uri" xlink:type="simple">https://www.biodiversitylibrary.org/page/10430680</ext-link></mixed-citation></ref><ref id="B7"><mixed-citation xmlns:xlink="http://www.w3.org/1999/xlink" xlink:type="simple"><person-group><name name-style="western"><surname>Chen</surname><given-names>SH</given-names></name></person-group> (<year>1935</year>) <article-title>Classification of Asiatic <italic><tp:taxon-name><tp:taxon-name-part taxon-name-part-type="genus">Phytodecta</tp:taxon-name-part></tp:taxon-name></italic> (Col. <tp:taxon-name><tp:taxon-name-part taxon-name-part-type="subfamily">Chrysomelinae</tp:taxon-name-part></tp:taxon-name>).</article-title><source>Dongwuxue Zazhi</source><volume>1</volume>: <fpage>125</fpage>–<lpage>133</lpage>.</mixed-citation></ref><ref id="B65"><mixed-citation xmlns:xlink="http://www.w3.org/1999/xlink" xlink:type="simple"><person-group><name name-style="western"><surname>Winkler</surname><given-names>A</given-names></name></person-group> (<year>1930</year>) Catalogus Colleopterorum regionis palaearcticae. Pars 11. Winkler A, Wien, 1265–1392.</mixed-citation></ref><ref id="B57"><mixed-citation xmlns:xlink="http://www.w3.org/1999/xlink" xlink:type="simple"><person-group><name name-style="western"><surname>Takizawa</surname><given-names>H</given-names></name></person-group> (<year>1980</year>) <article-title>Notes on Korean <tp:taxon-name><tp:taxon-name-part taxon-name-part-type="family">Chrysomelidae</tp:taxon-name-part></tp:taxon-name>.</article-title><source>Nature and Life</source><volume>10</volume>: <fpage>67</fpage>–<lpage>79</lpage>.</mixed-citation></ref><ref id="B47"><mixed-citation xmlns:xlink="http://www.w3.org/1999/xlink" xlink:type="simple"><person-group><name name-style="western"><surname>Lee</surname><given-names>JE</given-names></name><name name-style="western"><surname>An</surname><given-names>SL</given-names></name></person-group> (<year>2001</year>) <source>Family <tp:taxon-name><tp:taxon-name-part taxon-name-part-type="family">Chrysomelidae</tp:taxon-name-part></tp:taxon-name>. Economic Insects of Korea 14.</source><publisher-name>Insecta Koreana Supplement 21</publisher-name>, <publisher-loc>National Institute of Agricultural Science and Technology, Suwon</publisher-loc>, <size units="page">231 pp</size>.</mixed-citation></ref><ref id="B14"><mixed-citation xmlns:xlink="http://www.w3.org/1999/xlink" xlink:type="simple"><person-group><name name-style="western"><surname>Cho</surname><given-names>HW</given-names></name><name name-style="western"><surname>Lee</surname><given-names>JE</given-names></name></person-group> (<year>2008</year>) <article-title>Taxonomic review of the genus <italic><tp:taxon-name><tp:taxon-name-part taxon-name-part-type="genus">Gonioctena</tp:taxon-name-part></tp:taxon-name></italic> Chevrolat (<tp:taxon-name><tp:taxon-name-part taxon-name-part-type="order">Coleoptera</tp:taxon-name-part></tp:taxon-name>: <tp:taxon-name><tp:taxon-name-part taxon-name-part-type="family">Chrysomelidae</tp:taxon-name-part></tp:taxon-name>: <tp:taxon-name><tp:taxon-name-part taxon-name-part-type="subfamily">Chrysomelinae</tp:taxon-name-part></tp:taxon-name>) in the Korean Peninsula.</article-title><source>Entomological Research</source><volume>38</volume>(<issue>2</issue>): <fpage>104</fpage>–<lpage>113</lpage>. <ext-link xlink:href="10.1111/j.1748-5967.2008.00145.x" ext-link-type="doi" xlink:type="simple">https://doi.org/10.1111/j.1748-5967.2008.00145.x</ext-link></mixed-citation></ref><ref id="B45"><mixed-citation xmlns:xlink="http://www.w3.org/1999/xlink" xlink:type="simple"><person-group><name name-style="western"><surname>Kippenberg</surname><given-names>H</given-names></name></person-group> (<year>2010</year>) <article-title>Subfamily <tp:taxon-name><tp:taxon-name-part taxon-name-part-type="subfamily">Chrysomelinae</tp:taxon-name-part></tp:taxon-name> Latreille, 1802.</article-title> In: <person-group><name name-style="western"><surname>Löbl</surname><given-names>L</given-names></name><name name-style="western"><surname>Smetana</surname><given-names>A</given-names></name></person-group> (<role>Eds</role>) <issue-title>Catalogue of Palaearctic Coleoptera, Volume 6.</issue-title><source><tp:taxon-name><tp:taxon-name-part taxon-name-part-type="superfamily">Chrysomeloidea</tp:taxon-name-part></tp:taxon-name>. Apollo Books, Stenstrup</source>, <fpage>390</fpage>–<lpage>443</lpage>.</mixed-citation></ref><ref id="B66"><mixed-citation xmlns:xlink="http://www.w3.org/1999/xlink" xlink:type="simple"><person-group><name name-style="western"><surname>Yang</surname><given-names>XK</given-names></name><name name-style="western"><surname>Ge</surname><given-names>SQ</given-names></name><name name-style="western"><surname>Nie</surname><given-names>RE</given-names></name><name name-style="western"><surname>Ruan</surname><given-names>YG</given-names></name><name name-style="western"><surname>Li</surname><given-names>WZ</given-names></name></person-group> (<year>2015</year>) <source>Chinese leaf beetles.</source><publisher-name>Science Press</publisher-name>, <publisher-loc>Beijing</publisher-loc>, <size units="page">507 pp</size>.</mixed-citation></ref><ref id="B58"><mixed-citation xmlns:xlink="http://www.w3.org/1999/xlink" xlink:type="simple"><person-group><name name-style="western"><surname>Takizawa</surname><given-names>H</given-names></name></person-group> (<year>1985</year>) <article-title>Notes on Korea <tp:taxon-name><tp:taxon-name-part taxon-name-part-type="family">Chrysomelidae</tp:taxon-name-part></tp:taxon-name>, part 2.</article-title><source>Nature and Life</source><volume>15</volume>: <fpage>1</fpage>–<lpage>18</lpage>.</mixed-citation></ref><ref id="B53"><mixed-citation xmlns:xlink="http://www.w3.org/1999/xlink" xlink:type="simple"><person-group><name name-style="western"><surname>Sergeev</surname><given-names>ME</given-names></name></person-group> (<year>2019</year>) <article-title>The leaf beetles (<tp:taxon-name><tp:taxon-name-part taxon-name-part-type="order">Coleoptera</tp:taxon-name-part></tp:taxon-name>: <tp:taxon-name><tp:taxon-name-part taxon-name-part-type="family">Chrysomelidae</tp:taxon-name-part></tp:taxon-name>) of the Far Eastern State Marine Reserve, Primorskii Krai.</article-title><source>Far Eastern Entomologist</source><volume>375</volume>: <fpage>11</fpage>–<lpage>19</lpage>. <ext-link xlink:href="10.25221/fee.375.3" ext-link-type="doi" xlink:type="simple">https://doi.org/10.25221/fee.375.3</ext-link></mixed-citation></ref></ref-list></tp:taxon-treatment>
