# Supplementary material for: ﻿Integrative taxonomy of the leaf-beetle genus Gonioctena Chevrolat, 1836 in Taiwan (Coleoptera, Chrysomelidae, Chrysomelinae, Gonioctenini) reveals new synonymies and one new species
Source: Zookeys. 2022 Sep 5;1120:1–46. doi: 10.3897/zookeys.1120.87526 (PMC9848659; doi:10.3897/zookeys.1120.87526)
Supplement: Supplementary material 1 — Collection information, taxon ID, and accession number of COI gene for each chrysomeline beetle [file zookeys-1120-001_article-87526__-s001.xlsx]

## Sheet: 工作表1
Supplementary file 1: Collection information, taxon ID, and accession number of COI gene for each chrysomeline beetle
Taxon	ID	Accession No.	Collection Locality	GPS	Altitude
	28775	ON598669	Emei, Hsinchu County	24°64'36"N 121°01'16"	400 m
	28776	ON598670	Chienshih, Hsin County	24°57'80"N 121°32'85"	1200 m
	28777	ON598671	Chienshih, Hsin County	24°57'80"N 121°32'85"	1200 m
Gonioctena (Asiphytodecta) tredecimmaculata (Jacoby, 1888)	28778	ON598672	Chienshih, Hsin County	24°57'80"N 121°32'85"	1200 m
	28826	ON598673	Peitawushan, Pingtung County	22°61'67"N 120°73'45"	1400 m
	28827	ON598674	Peitawushan, Pingtung County	22°61'67"N 120°73'45"	1400 m
	28858	ON598675	Emei, Hsinchu County	24°64'36"N 121°01'16"	400 m
	28861	ON598676	Emei, Hsinchu County	24°64'36"N 121°01'16"	400 m
	28862	ON598677	Emei, Hsinchu County	24°64'36"N 121°01'16"	400 m
	28863	ON598678	Emei, Hsinchu County	24°64'36"N 121°01'16"	400 m
	28864	ON598679	Emei, Hsinchu County	24°64'36"N 121°01'16"	400 m
	28865	ON598680	Emei, Hsinchu County	24°64'36"N 121°01'16"	400 m
	28969	ON598681	Chutung, Hsinchu City	24°64'36"N 121°01'16"	50 m
	29017	ON598682	Kukuan, Taichung City	24°20'36"N 121°00'83"	800 m
	29162	ON598683	Wanjung, Hualien County	23°81'82"N 121°38'60"	1400 m
	29276	ON598684	Tahanshan, Pingtung County	22°40'90"N 120°75'10"	1200 m
	29277	ON598685	Tahanshan, Pingtung County	22°40'90"N 120°75'10"	1200 m
	29299	ON598686	Peitawushan, Pingtung County	22°62'45"N 120°71'44"	1400 m
	29300	ON598687	Peitawushan, Pingtung County	22°62'45"N 120°71'44"	1400 m
	29301	ON598688	Peitawushan, Pingtung County	22°62'45"N 120°71'44"	1400 m
	29302	ON598689	Peitawushan, Pingtung County	22°62'45"N 120°71'44"	1400 m
	29304	ON598690	Peitawushan, Pingtung County	22°62'45"N 120°71'44"	1400 m
	29380	ON598691	Wuho, Hualien County	23°44'98"N 121°35'51"	50 m
	29381	ON598692	Wuho, Hualien County	23°44'98"N 121°35'51"	50 m
	29382	ON598693	Wuho, Hualien County	23°44'98"N 121°35'51"	50 m
	29430	ON598694	Hutoushan trail, Juisui Township, Hualien County	23°49'88"N 121°34'98"	365 m
	29434	ON598695	Wuho, Hualien County	23°44'98"N 121°35'51"	50 m
	29435	ON598696	Wuho, Hualien County	23°44'98"N 121°35'51"	50 m
	29436	ON598697	Wuho, Hualien County	23°44'98"N 121°35'51"	50 m
	29437	ON598698	Wuho, Hualien County	23°44'98"N 121°35'51"	50 m
	29456	ON598699	Meiling, Tainan City	23°18'11"N 120°56'55"	800 m
	29457	ON598700	Meiling, Tainan City	23°18'11"N 120°56'55"	800 m
	29458	ON598701	Meiling, Tainan City	23°18'11"N 120°56'55"	800 m
	30074	ON598702	Pahsienshan, Taichung City	24°18'07"N 121°00'24"	700 m
	30075	ON598703	Pahsienshan, Taichung City	24°18'07"N 121°00'24"	700 m
	30173	ON598704	Hsintien, New Taipei City	24°91'03"N 121°57'71"	100 m
	30183	ON598705	Hsintien, New Taipei City	24°91'03"N 121°57'71"	100 m
	30190	ON598706	Kukuan, Taichung City	24°20'36"N 121°00'83"	800 m
	30191	ON598707	Kukuan, Taichung City	24°20'36"N 121°00'83"	800 m
	30192	ON598708	Kukuan, Taichung City	24°20'36"N 121°00'83"	800 m
	30193	ON598709	Kukuan, Taichung City	24°20'36"N 121°00'83"	800 m
	30314	ON598710	Hsintien, New Taipei City	24°91'03"N 121°57'71"	100 m
	30315	ON598711	Hsintien, New Taipei City	24°91'03"N 121°57'71"	100 m
	30510	ON598712	China: Fujian Prov., Fuan City
	30511	ON598713	China: Fujian Prov., Fuan City
	30647	ON598714	Fenghuangku, Luku Township, Nantou County	23°73'01"N 120°79'21"	700 m
	30648	ON598715	Fenghuangku, Luku Township, Nantou County	23°73'01"N 120°79'21"	700 m
	28876	ON598716	Lienhuachih, Yuchih Township, Nantou County	23°92'33"N 120°89'16"	600 m
Gonioctena (Brachyphytodecta) liui sp. nov.	28877	ON598717	Lienhuachih, Yuchih Township, Nantou County	23°92'33"N 120°89'16"	600 m
	28878	ON598718	Lienhuachih, Yuchih Township, Nantou County	23°92'33"N 120°89'16"	600 m
	28879	ON598719	Lienhuachih, Yuchih Township, Nantou County	23°92'33"N 120°89'16"	600 m
	28880	ON598720	Lienhuachih, Yuchih Township, Nantou County	23°92'33"N 120°89'16"	600 m
	28881	ON598721	Lienhuachih, Yuchih Township, Nantou County	23°92'33"N 120°89'16"	600 m
	29550	ON598722	Kaoteng Island, Beigan Township, Lienchiang County	26°27'37"N 119°98'71"	50 m
	29552	ON598723	Kaoteng Island, Beigan Township, Lienchiang County	26°27'37"N 119°98'71"	50 m
Gonioctena (Brachyphytodecta) scutellaris Baly, 1862	30517	ON598724	Taiwushan, Kinmen Island, Kinmen County	24°46'45"N 118°41'62"	250 m
	30518	ON598725	Taiwushan, Kinmen Island, Kinmen County	24°46'45"N 118°41'62"	250 m
	30522	ON598726	Taiwushan, Kinmen Island, Kinmen County	24°46'45"N 118°41'62"	250 m
	30523	ON598727	Taiwushan, Kinmen Island, Kinmen County	24°46'45"N 118°41'62"	250 m
	30524	ON598728	Taiwushan, Kinmen Island, Kinmen County	24°46'45"N 118°41'62"	250 m
	30525	ON598729	Taiwushan, Kinmen Island, Kinmen County	24°46'45"N 118°41'62"	250 m
red elytra	30526	ON598730	Taiwushan, Kinmen Island, Kinmen County	24°46'45"N 118°41'62"	250 m
	30527	ON598731	Taiwushan, Kinmen Island, Kinmen County	24°46'45"N 118°41'62"	250 m
	30583	ON598732	Taiwushan, Kinmen Island, Kinmen County	24°46'45"N 118°41'62"	250 m
	30584	ON598733	Taiwushan, Kinmen Island, Kinmen County	24°46'45"N 118°41'62"	250 m
	30585	ON598734	Taiwushan, Kinmen Island, Kinmen County	24°46'45"N 118°41'62"	250 m
	30833	ON598735	China: Fujian Prov., Fuzhou
	28821	ON598736	Tahanshan, Pingtung County	22°40'90"N 120°75'10"	1200 m
Gonioctena (Asiphytodecta) subgeminata (Chen, 1934)	28822	ON598737	Tahanshan, Pingtung County	22°40'90"N 120°75'10"	1200 m
	28823	ON598738	Tahanshan, Pingtung County	22°40'90"N 120°75'10"	1200 m
	28824	ON598739	Tahanshan, Pingtung County	22°40'90"N 120°75'10"	1200 m
	28825	ON598740	Tahanshan, Pingtung County	22°40'90"N 120°75'10"	1200 m
	28828	ON598741	Tahanshan, Pingtung County	22°40'90"N 120°75'10"	1200 m
	28829	ON598742	Tahanshan, Pingtung County	22°40'90"N 120°75'10"	1200 m
	28830	ON598743	Tahanshan, Pingtung County	22°40'90"N 120°75'10"	1200 m
	28831	ON598744	Tahanshan, Pingtung County	22°40'90"N 120°75'10"	1200 m
	28832	ON598745	Tahanshan, Pingtung County	22°40'90"N 120°75'10"	1200 m
	30124	ON598746	Kukuan, Taichung City	24°20'36"N 121°00'83"	800 m
	30581	ON598747	Chiapaotaishan, Taichung County	24°18'69"N 121°00'81"	1400 m
	28690	ON598748	Litungshan, Hsinchu County	24°68'99"N 121°30'97"	1400 m
	29310	ON598749	Peitawushan, Pingtung County	22°62'45"N 120°71'44"	1400 m
	29671	ON598750	Pilu, Hualien County	24°18'08"N 121°40'33"	2150 m
Gonioctena (s. str.) kamikawai (Chûjô, 1958)	29799	ON598751	Yunleng Villa, Taitung Township, Ilan County	24°22'42"N 121°23'49"	2600 m
	29801	ON598752	Yunleng Villa, Taitung Township, Ilan County	24°22'42"N 121°23'49"	2600 m
	29802	ON598753	Yunleng Villa, Taitung Township, Ilan County	24°22'42"N 121°23'49"	2600 m
	29803	ON598754	Yunleng Villa, Taitung Township, Ilan County	24°22'42"N 121°23'49"	2600 m
	28904	ON598755	Yunleng Villa, Taitung Township, Ilan County	24°22'42"N 121°23'49"	2600 m
	29894	ON598756	Pilu, Hualien County	24°18'08"N 121°40'33"	2150 m
	30344	ON598757	Kuantaoshan, Nantou County	24°00'97"N 121°06'21"	1200 m
	30345	ON598758	Kuantaoshan, Nantou County	24°00'97"N 121°06'21"	1200 m
Gonioctena (Sinomela) osawai Kimoto, 1996	29349	ON598759	Wutai, Pingtung County	22°77'42"N 120°73'09"	800 m
	29991	ON598760	Chichia, Pingtung County	22°44'90"N 120°71'15"	570 m
	29992	ON598761	Chichia, Pingtung County	22°44'90"N 120°71'15"	570 m
	28953	ON598762	Nangan Island, Lienchiang County	26°15'19"N 119°92'96"	50 m
Gonioctena (Sinomela) nigroplagiata Baly, 1862	28954	ON598763	Nangan Island, Lienchiang County	26°15'19"N 119°92'96"	50 m
	28955	ON598764	Nangan Island, Lienchiang County	26°15'19"N 119°92'96"	50 m
	28956	ON598765	Nangan Island, Lienchiang County	26°15'19"N 119°92'96"	50 m
	28961	ON598766	Nangan Island, Lienchiang County	26°15'19"N 119°92'96"	50 m
	29018	ON598767	Japan: Okayama, Tsuyama-shi, Kamo-cho, Kuroki dam
Plagiosterna aenea Linnaeus, 1758	29019	ON598768	Japan: Okayama, Tsuyama-shi, Kamo-cho, Kuroki dam
	29020	ON598769	Japan: Okayama, Tsuyama-shi, Kamo-cho, Kuroki dam
	29021	ON598770	Japan: Okayama, Tsuyama-shi, Kamo-cho, Kuroki dam
	29022	ON598771	Japan: Okayama, Tsuyama-shi, Kamo-cho, Kuroki dam
	29023	ON598772	Japan: Okayama, Tsuyama-shi, Kamo-cho, Kuroki dam
	29025	ON598773	Japan: Okayama, Tsuyama-shi, Kamo-cho, Kuroki dam
	29026	ON598774	Japan: Okayama, Tsuyama-shi, Kamo-cho, Kuroki dam
	29027	ON598775	Japan: Okayama, Tsuyama-shi, Kamo-cho, Kuroki dam
	29028	ON598776	Japan: Okayama, Tsuyama-shi, Kamo-cho, Kuroki dam
	29029	ON598777	Japan: Okayama, Tsuyama-shi, Kamo-cho, Iwabunchi
	29215	ON598778	Yakou Trail, Taichung City	24°69'91"N 121°03'05"	2600 m
